# Supplementary material for: Bis{μ-cis-1,3-bis­[(di-tert-butyl­phosphan­yl)­oxy]cyclo­hexane-κ2 P:P′}bis­[carbonylnickel(0)] including an unknown solvent molecule
Source: Acta Crystallogr Sect E Struct Rep Online. 2014 Apr 12;70(Pt 5):m176–7. doi: 10.1107/S1600536814007818 (PMC4011252; doi:10.1107/S1600536814007818)
Supplement: Supplementary file 1 [file e-70-0m176-sup1.cif]

##############################################################################
#                                                                            #
# This CIF contains the data in a paper accepted for publication in          #
# Acta Crystallographica Section E. It conforms to the requirements of       #
# Notes for Authors for Acta Crystallographica Section E, and has been       #
# peer reviewed under the auspices of the IUCr Commission on Journals.       #
#                                                                            #
# Full details of the Crystallographic Information File format               #
# are given in the paper "The Crystallographic Information File (CIF):       #
# a New Standard Archive File for Crystallography" by S. R. Hall, F. H.      #
# Allen and I. D. Brown [Acta Cryst. (1991), A47, 655-685].                  #
#                                                                            #
# The current version of the core CIF dictionary is obtainable from          #
# ftp://ftp.iucr.org/pub/cif_core.dic.                                       #
#                                                                            #
# Software is freely available for graphical display of the structure(s)     #
# in this CIF. For information consult the CIF software page                 #
# http://www.iucr.org/resources/cif/software.                                #
#                                                                            #
# This file may be used for bona fide research purposes within the           #
# scientific community so long as proper attribution is given to the journal # 
# article from which it was obtained.                                        #
#                                                                            #
##############################################################################
data_I
_audit_creation_method     SHELXL-97
_journal_date_recd_electronic     2014-04-04
_journal_date_accepted     2014-04-08
_journal_name_full     'Acta Crystallographica, Section E'
_journal_year     2014
_journal_volume     70
_journal_issue      5
_journal_page_first     m176
_journal_page_last     m177
_journal_paper_category     QM
_journal_paper_doi     10.1107/S1600536814007818
_journal_coeditor_code     TK5304
_publ_contact_author_name     'Ola F. Wendt'
_publ_contact_author_address
;
Centre for Analysis and Synthesis
Department of Chemistry
Lund University,
PO Box 124
S-221 00 Lund
Sweden
;
_publ_contact_author_email     'ola.wendt@chem.lu.se'
_publ_contact_author_fax     ?
_publ_contact_author_phone     '+46462228153'
_publ_section_title
;\
Bis{\m-<i>cis</i>-1,3-bis[(di-<i>tert</i>-butylphosphanyl)oxy]cyclohexane-\
\k^2^<i>P</i>:<i>P</i>'}bis[carbonylnickel(0)]
;
loop_
    _publ_author_name
    _publ_author_footnote
    _publ_author_address
    'Jonasson, Klara J.' .
;
Centre for Analysis and Synthesis
Department of Chemistry
Lund University
PO Box 124
S-221 00 Lund
Sweden
;
    'Wendt, Ola F.' .
;
Centre for Analysis and Synthesis
Department of Chemistry
Lund University
PO Box 124
S-221 00 Lund
Sweden
;
_database_code_depnum_ccdc_archive     'CCDC 996025'
_chemical_name_systematic
;\
Bis{\m-<i>cis</i>-1,3-bis[(di-<i>tert</i>-butylphosphanyl)oxy]cyclohexane-\
\k^2^<i>P</i>:<i>P</i>'}bis[carbonylnickel(0)]
;
_chemical_name_common     ?
_chemical_formula_moiety     'C46 H92 Ni2 O6 P4'
_chemical_formula_sum     'C46 H92 Ni2 O6 P4'
_chemical_formula_iupac     '[Ni2 (C22 H46 O2 P2)2 (C O)2]'
_chemical_formula_weight     982.50
_chemical_melting_point     ?
_symmetry_cell_setting     monoclinic
_symmetry_space_group_name_H-M     'C 2/c'
_symmetry_space_group_name_Hall     '-C 2yc'
loop_
    _symmetry_equiv_pos_as_xyz
    'x, y, z'
    '-x, y, -z+1/2'
    'x+1/2, y+1/2, z'
    '-x+1/2, y+1/2, -z+1/2'
    '-x, -y, -z'
    'x, -y, z-1/2'
    '-x+1/2, -y+1/2, -z'
    'x+1/2, -y+1/2, z-1/2'
_cell_length_a     31.7851(9)
_cell_length_b     8.5449(2)
_cell_length_c     21.3311(5)
_cell_angle_alpha     90.00
_cell_angle_beta     90.995(2)
_cell_angle_gamma     90.00
_cell_volume     5792.7(3)
_cell_formula_units_Z     4
_cell_measurement_reflns_used     6436
_cell_measurement_theta_min     2.4632
_cell_measurement_theta_max     29.0632
_cell_measurement_temperature     120(2)
_exptl_crystal_description     plates
_exptl_crystal_colour     red
_exptl_crystal_size_max     0.2
_exptl_crystal_size_mid     0.15
_exptl_crystal_size_min     0.05
_exptl_crystal_density_diffrn     1.127
_exptl_crystal_density_meas     ?
_exptl_crystal_density_method     'not measured'
_exptl_crystal_F_000     2128
_exptl_absorpt_coefficient_mu     0.798
_exptl_absorpt_correction_type     multi-scan
_exptl_absorpt_process_details
;
(CrysAlis PRO; Agilent, 2011)
;
_exptl_absorpt_correction_T_min     0.88283
_exptl_absorpt_correction_T_max     1.00000
_exptl_special_details     ?
_diffrn_ambient_temperature     120(2)
_diffrn_radiation_type     MoK\a
_diffrn_radiation_wavelength     0.71073
_diffrn_radiation_source     'Enhance (Mo) X-ray Source'
_diffrn_radiation_monochromator     graphite
_diffrn_measurement_device_type     'Agilent Xcalibur Sapphire3'
_diffrn_measurement_method     '\w scans'
_diffrn_detector_area_resol_mean     16.1829
_diffrn_reflns_number     27324
_diffrn_reflns_av_R_equivalents     0.0726
_diffrn_reflns_av_sigmaI/netI     0.0812
_diffrn_reflns_theta_min     2.47
_diffrn_reflns_theta_max     29.13
_diffrn_reflns_theta_full     25.00
_diffrn_measured_fraction_theta_max     0.892
_diffrn_measured_fraction_theta_full     0.999
_diffrn_reflns_limit_h_min     -42
_diffrn_reflns_limit_h_max     35
_diffrn_reflns_limit_k_min     -11
_diffrn_reflns_limit_k_max     11
_diffrn_reflns_limit_l_min     -26
_diffrn_reflns_limit_l_max     26
_diffrn_standards_number     ?
_diffrn_standards_interval_count     ?
_diffrn_standards_interval_time     ?
_diffrn_standards_decay_%     ?
_refine_special_details
;
Refinement of <i>F</i>^2^ against ALL reflections. The weighted <i>R</i>-factor
<i>wR</i> and goodness of fit <i>S</i> are based on <i>F</i>^2^, conventional
<i>R</i>-factors <i>R</i> are based on <i>F</i>, with <i>F</i> set to zero for
negative <i>F</i>^2^. The threshold expression of <i>F</i>^2^ >
\s(<i>F</i>^2^) is used only for calculating <i>R</i>-factors(gt) <i>etc</i>.
and is not relevant to the choice of reflections for refinement.
<i>R</i>-factors based on <i>F</i>^2^ are statistically about twice as large
as those based on <i>F</i>, and <i>R</i>- factors based on ALL data will be
even larger.
;
_reflns_number_total     6958
_reflns_number_gt     4948
_reflns_threshold_expression     I>2sigma(I)
_refine_ls_structure_factor_coef     Fsqd
_refine_ls_matrix_type     full
_refine_ls_R_factor_all     0.0794
_refine_ls_R_factor_gt     0.0497
_refine_ls_wR_factor_gt     0.1106
_refine_ls_wR_factor_ref     0.1250
_refine_ls_goodness_of_fit_ref     1.086
_refine_ls_restrained_S_all     1.086
_refine_ls_number_reflns     6958
_refine_ls_number_parameters     263
_refine_ls_number_restraints     0
_refine_ls_hydrogen_treatment     constr
_refine_ls_weighting_scheme     calc
_refine_ls_weighting_details
         'calc w=1/[\s^2^(Fo^2^)+(0.0500P)^2^+0.0000P] where P=(Fo^2^+2Fc^2^)/3'
_atom_sites_solution_hydrogens     geom
_atom_sites_solution_primary     direct
_atom_sites_solution_secondary     difmap
_refine_ls_shift/su_max     0.001
_refine_ls_shift/su_mean     0.000
_refine_diff_density_max     0.607
_refine_diff_density_min     -0.456
_refine_ls_extinction_method     none
_refine_ls_extinction_coef     ?
loop_
    _atom_type_symbol
    _atom_type_description
    _atom_type_scat_dispersion_real
    _atom_type_scat_dispersion_imag
    _atom_type_scat_source
    'C' 'C' 0.0033 0.0016
                         'International Tables Vol C Tables 4.2.6.8 and 6.1.1.4'
    'H' 'H' 0.0000 0.0000
                         'International Tables Vol C Tables 4.2.6.8 and 6.1.1.4'
    'O' 'O' 0.0106 0.0060
                         'International Tables Vol C Tables 4.2.6.8 and 6.1.1.4'
    'P' 'P' 0.1023 0.0942
                         'International Tables Vol C Tables 4.2.6.8 and 6.1.1.4'
    'Ni' 'Ni' 0.3393 1.1124
                         'International Tables Vol C Tables 4.2.6.8 and 6.1.1.4'
_computing_data_collection
;
CrysAlis PRO (Agilent, 2011)
;
_computing_cell_refinement
;
CrysAlis PRO (Agilent, 2011)
;
_computing_data_reduction
;
CrysAlis PRO (Agilent, 2011)
;
_computing_structure_solution     'SHELXS97 (Sheldrick, 2008)'
_computing_structure_refinement     'SHELXL97 (Sheldrick, 2008)'
_computing_molecular_graphics     '<i>CrystalMaker</i> (CrystalMaker, 2001)'
_computing_publication_material     'SHELXL97 (Sheldrick, 2008)'
loop_
    _atom_site_type_symbol
    _atom_site_label
    _atom_site_fract_x
    _atom_site_fract_y
    _atom_site_fract_z
    _atom_site_U_iso_or_equiv
    _atom_site_adp_type
    _atom_site_calc_flag
    _atom_site_refinement_flags
    _atom_site_occupancy
    _atom_site_symmetry_multiplicity
    _atom_site_disorder_assembly
    _atom_site_disorder_group
    Ni Ni1 0.882994(11) 0.29002(4) 0.082823(15) 0.01812(11) Uani d . 1 1 . .
    P P1 0.83832(2) 0.33932(7) 0.15811(3) 0.01714(16) Uani d . 1 1 . .
    O O1 0.78777(6) 0.29472(19) 0.16116(8) 0.0207(4) Uani d . 1 1 . .
    C C1 0.78065(8) 0.2143(3) -0.11259(12) 0.0203(6) Uani d . 1 1 . .
    H H1A 0.7814 0.1012 -0.1089 0.024 Uiso calc R 1 1 . .
    H H1B 0.7917 0.2423 -0.1532 0.024 Uiso calc R 1 1 . .
    P P2 0.88701(2) 0.22270(7) -0.01654(3) 0.01594(15) Uani d . 1 1 . .
    O O2 0.85052(6) 0.2342(2) -0.07197(8) 0.0218(4) Uani d . 1 1 . .
    C C2 0.73525(8) 0.2701(3) -0.10868(12) 0.0196(6) Uani d . 1 1 . .
    H H2 0.7231 0.2309 -0.0698 0.023 Uiso calc R 1 1 . .
    O O3 0.96746(7) 0.3500(3) 0.13009(11) 0.0510(6) Uani d . 1 1 . .
    C C3 0.73284(9) 0.4468(3) -0.10912(13) 0.0264(6) Uani d . 1 1 . .
    H H3A 0.7038 0.4791 -0.1042 0.032 Uiso calc R 1 1 . .
    H H3B 0.7423 0.4857 -0.1492 0.032 Uiso calc R 1 1 . .
    C C4 0.75974(9) 0.5172(3) -0.05680(14) 0.0280(7) Uani d . 1 1 . .
    H H4A 0.7487 0.4860 -0.0166 0.034 Uiso calc R 1 1 . .
    H H4B 0.7587 0.6304 -0.0594 0.034 Uiso calc R 1 1 . .
    C C5 0.80545(9) 0.4621(3) -0.06177(13) 0.0249(6) Uani d . 1 1 . .
    H H5A 0.8172 0.5017 -0.1003 0.030 Uiso calc R 1 1 . .
    H H5B 0.8219 0.5041 -0.0269 0.030 Uiso calc R 1 1 . .
    C C6 0.80822(8) 0.2861(3) -0.06116(12) 0.0194(6) Uani d . 1 1 . .
    H H6 0.7991 0.2472 -0.0204 0.023 Uiso calc R 1 1 . .
    C C7 0.93363(11) 0.3218(3) 0.11184(14) 0.0321(7) Uani d . 1 1 . .
    C C11 0.83370(9) 0.5570(3) 0.16926(12) 0.0226(6) Uani d . 1 1 . .
    C C12 0.80724(11) 0.6148(3) 0.11321(14) 0.0341(7) Uani d . 1 1 . .
    H H12A 0.7798 0.5681 0.1144 0.051 Uiso calc R 1 1 . .
    H H12B 0.8207 0.5858 0.0750 0.051 Uiso calc R 1 1 . .
    H H12C 0.8046 0.7266 0.1152 0.051 Uiso calc R 1 1 . .
    C C13 0.81175(10) 0.6059(3) 0.22944(13) 0.0326(7) Uani d . 1 1 . .
    H H13A 0.7845 0.5579 0.2308 0.049 Uiso calc R 1 1 . .
    H H13B 0.8087 0.7177 0.2302 0.049 Uiso calc R 1 1 . .
    H H13C 0.8283 0.5729 0.2651 0.049 Uiso calc R 1 1 . .
    C C14 0.87701(10) 0.6353(3) 0.16623(15) 0.0342(7) Uani d . 1 1 . .
    H H14A 0.8942 0.6012 0.2011 0.051 Uiso calc R 1 1 . .
    H H14B 0.8737 0.7469 0.1679 0.051 Uiso calc R 1 1 . .
    H H14C 0.8903 0.6069 0.1278 0.051 Uiso calc R 1 1 . .
    C C15 0.85457(9) 0.2395(3) 0.23398(12) 0.0226(6) Uani d . 1 1 . .
    C C16 0.86514(10) 0.0712(3) 0.21485(13) 0.0303(7) Uani d . 1 1 . .
    H H16A 0.8870 0.0725 0.1844 0.045 Uiso calc R 1 1 . .
    H H16B 0.8405 0.0221 0.1971 0.045 Uiso calc R 1 1 . .
    H H16C 0.8745 0.0135 0.2511 0.045 Uiso calc R 1 1 . .
    C C17 0.89435(10) 0.3151(3) 0.26297(13) 0.0287(7) Uani d . 1 1 . .
    H H17A 0.8883 0.4209 0.2748 0.043 Uiso calc R 1 1 . .
    H H17B 0.9164 0.3146 0.2328 0.043 Uiso calc R 1 1 . .
    H H17C 0.9032 0.2567 0.2994 0.043 Uiso calc R 1 1 . .
    C C18 0.81986(10) 0.2332(3) 0.28269(13) 0.0317(7) Uani d . 1 1 . .
    H H18A 0.8128 0.3376 0.2954 0.048 Uiso calc R 1 1 . .
    H H18B 0.8296 0.1747 0.3185 0.048 Uiso calc R 1 1 . .
    H H18C 0.7954 0.1833 0.2648 0.048 Uiso calc R 1 1 . .
    C C21 0.92859(9) 0.3402(3) -0.05827(13) 0.0227(6) Uani d . 1 1 . .
    C C22 0.92236(10) 0.5106(3) -0.03761(16) 0.0352(8) Uani d . 1 1 . .
    H H22A 0.9251 0.5175 0.0072 0.053 Uiso calc R 1 1 . .
    H H22B 0.8948 0.5455 -0.0505 0.053 Uiso calc R 1 1 . .
    H H22C 0.9433 0.5755 -0.0566 0.053 Uiso calc R 1 1 . .
    C C23 0.92422(10) 0.3335(3) -0.12995(14) 0.0329(7) Uani d . 1 1 . .
    H H23A 0.8962 0.3636 -0.1424 0.049 Uiso calc R 1 1 . .
    H H23B 0.9296 0.2288 -0.1440 0.049 Uiso calc R 1 1 . .
    H H23C 0.9441 0.4039 -0.1483 0.049 Uiso calc R 1 1 . .
    C C24 0.97330(9) 0.2906(3) -0.03876(14) 0.0277(6) Uani d . 1 1 . .
    H H24A 0.9762 0.2945 0.0061 0.042 Uiso calc R 1 1 . .
    H H24B 0.9933 0.3604 -0.0572 0.042 Uiso calc R 1 1 . .
    H H24C 0.9784 0.1858 -0.0530 0.042 Uiso calc R 1 1 . .
    C C25 0.89841(9) 0.0076(3) -0.02237(12) 0.0212(6) Uani d . 1 1 . .
    C C26 0.93066(10) -0.0421(3) 0.02756(13) 0.0306(7) Uani d . 1 1 . .
    H H26A 0.9572 0.0072 0.0195 0.046 Uiso calc R 1 1 . .
    H H26B 0.9340 -0.1537 0.0265 0.046 Uiso calc R 1 1 . .
    H H26C 0.9211 -0.0110 0.0682 0.046 Uiso calc R 1 1 . .
    C C27 0.85646(10) -0.0734(3) -0.00816(14) 0.0317(7) Uani d . 1 1 . .
    H H27A 0.8357 -0.0441 -0.0393 0.047 Uiso calc R 1 1 . .
    H H27B 0.8472 -0.0418 0.0325 0.047 Uiso calc R 1 1 . .
    H H27C 0.8603 -0.1848 -0.0088 0.047 Uiso calc R 1 1 . .
    C C28 0.91206(10) -0.0450(3) -0.08764(13) 0.0287(7) Uani d . 1 1 . .
    H H28A 0.8912 -0.0139 -0.1182 0.043 Uiso calc R 1 1 . .
    H H28B 0.9150 -0.1568 -0.0882 0.043 Uiso calc R 1 1 . .
    H H28C 0.9385 0.0028 -0.0973 0.043 Uiso calc R 1 1 . .
loop_
    _atom_site_aniso_label
    _atom_site_aniso_U_11
    _atom_site_aniso_U_22
    _atom_site_aniso_U_33
    _atom_site_aniso_U_12
    _atom_site_aniso_U_13
    _atom_site_aniso_U_23
    Ni1 0.0181(2) 0.01832(18) 0.01790(19) 0.00151(13) -0.00099(14) -0.00328(12)
    P1 0.0194(4) 0.0159(3) 0.0160(3) 0.0014(3) -0.0019(3) -0.0026(2)
    O1 0.0177(10) 0.0275(10) 0.0168(9) -0.0013(8) -0.0016(8) -0.0021(7)
    C1 0.0189(15) 0.0226(13) 0.0195(13) 0.0009(11) 0.0016(11) 0.0035(10)
    P2 0.0155(4) 0.0157(3) 0.0166(3) 0.0024(3) -0.0002(3) 0.0007(2)
    O2 0.0164(10) 0.0310(10) 0.0179(9) 0.0043(8) -0.0004(8) 0.0011(7)
    C2 0.0185(15) 0.0272(14) 0.0130(12) -0.0007(11) -0.0015(11) 0.0003(10)
    O3 0.0249(14) 0.0843(18) 0.0434(15) -0.0081(13) -0.0078(11) -0.0117(12)
    C3 0.0228(16) 0.0263(14) 0.0299(16) 0.0042(12) -0.0022(13) -0.0033(11)
    C4 0.0252(17) 0.0259(14) 0.0328(16) 0.0066(12) -0.0059(13) -0.0069(11)
    C5 0.0227(16) 0.0273(14) 0.0246(14) 0.0012(12) -0.0034(12) -0.0039(11)
    C6 0.0168(15) 0.0271(14) 0.0141(12) 0.0027(11) -0.0002(11) 0.0019(10)
    C7 0.0313(19) 0.0401(17) 0.0249(16) -0.0002(14) -0.0007(14) -0.0080(12)
    C11 0.0256(16) 0.0165(12) 0.0257(14) 0.0024(11) 0.0002(12) -0.0032(10)
    C12 0.047(2) 0.0236(15) 0.0315(17) 0.0094(14) -0.0019(15) 0.0035(12)
    C13 0.042(2) 0.0256(15) 0.0302(16) 0.0111(14) 0.0045(14) -0.0059(12)
    C14 0.0341(19) 0.0184(13) 0.050(2) -0.0020(13) 0.0053(15) -0.0072(12)
    C15 0.0227(16) 0.0261(14) 0.0188(13) 0.0022(12) -0.0047(11) 0.0017(10)
    C16 0.0355(19) 0.0226(14) 0.0325(16) 0.0049(13) -0.0088(14) 0.0020(11)
    C17 0.0278(18) 0.0333(16) 0.0247(15) 0.0007(13) -0.0099(13) -0.0024(11)
    C18 0.0328(19) 0.0401(17) 0.0221(15) 0.0033(14) -0.0012(13) 0.0046(12)
    C21 0.0180(15) 0.0223(13) 0.0278(15) 0.0008(11) 0.0010(12) 0.0032(11)
    C22 0.0286(18) 0.0213(14) 0.056(2) -0.0025(13) 0.0063(15) 0.0081(13)
    C23 0.0265(18) 0.0400(17) 0.0326(17) 0.0019(14) 0.0078(14) 0.0152(13)
    C24 0.0205(16) 0.0283(15) 0.0343(16) 0.0002(12) 0.0023(13) 0.0002(11)
    C25 0.0267(16) 0.0163(12) 0.0204(13) 0.0015(11) -0.0003(12) -0.0013(10)
    C26 0.042(2) 0.0225(14) 0.0273(15) 0.0094(13) -0.0057(14) 0.0014(11)
    C27 0.039(2) 0.0168(13) 0.0390(18) -0.0041(13) 0.0057(15) -0.0002(12)
    C28 0.042(2) 0.0203(13) 0.0242(15) 0.0059(13) -0.0012(13) -0.0048(11)
_geom_special_details
;
All e.s.d.'s (except the e.s.d. in the dihedral angle between two l.s. planes)
are estimated using the full covariance matrix. The cell e.s.d.'s are taken
into account individually in the estimation of e.s.d.'s in distances, angles
and torsion angles; correlations between e.s.d.'s in cell parameters are only
used when they are defined by crystal symmetry. An approximate (isotropic)
treatment of cell e.s.d.'s is used for estimating e.s.d.'s involving l.s.
planes.
;
loop_
    _geom_bond_atom_site_label_1
    _geom_bond_atom_site_label_2
    _geom_bond_site_symmetry_2
    _geom_bond_distance
    _geom_bond_publ_flag
    Ni1 C7 . 1.736(3) ?
    Ni1 P2 . 2.2021(7) ?
    Ni1 P1 . 2.2028(7) ?
    P1 O1 . 1.654(2) ?
    P1 C11 . 1.882(2) ?
    P1 C15 . 1.893(3) ?
    O1 C2 7_655 1.438(3) ?
    C1 C6 . 1.521(4) ?
    C1 C2 . 1.523(4) ?
    C1 H1A . 0.9700 ?
    C1 H1B . 0.9700 ?
    P2 O2 . 1.6448(19) ?
    P2 C25 . 1.878(2) ?
    P2 C21 . 1.894(3) ?
    O2 C6 . 1.438(3) ?
    C2 O1 7_655 1.438(3) ?
    C2 C3 . 1.512(3) ?
    C2 H2 . 0.9800 ?
    O3 C7 . 1.162(4) ?
    C3 C4 . 1.518(4) ?
    C3 H3A . 0.9700 ?
    C3 H3B . 0.9700 ?
    C4 C5 . 1.533(4) ?
    C4 H4A . 0.9700 ?
    C4 H4B . 0.9700 ?
    C5 C6 . 1.507(3) ?
    C5 H5A . 0.9700 ?
    C5 H5B . 0.9700 ?
    C6 H6 . 0.9800 ?
    C11 C13 . 1.530(4) ?
    C11 C12 . 1.532(4) ?
    C11 C14 . 1.533(4) ?
    C12 H12A . 0.9600 ?
    C12 H12B . 0.9600 ?
    C12 H12C . 0.9600 ?
    C13 H13A . 0.9600 ?
    C13 H13B . 0.9600 ?
    C13 H13C . 0.9600 ?
    C14 H14A . 0.9600 ?
    C14 H14B . 0.9600 ?
    C14 H14C . 0.9600 ?
    C15 C18 . 1.530(4) ?
    C15 C16 . 1.534(4) ?
    C15 C17 . 1.540(4) ?
    C16 H16A . 0.9600 ?
    C16 H16B . 0.9600 ?
    C16 H16C . 0.9600 ?
    C17 H17A . 0.9600 ?
    C17 H17B . 0.9600 ?
    C17 H17C . 0.9600 ?
    C18 H18A . 0.9600 ?
    C18 H18B . 0.9600 ?
    C18 H18C . 0.9600 ?
    C21 C24 . 1.534(4) ?
    C21 C23 . 1.534(4) ?
    C21 C22 . 1.536(4) ?
    C22 H22A . 0.9600 ?
    C22 H22B . 0.9600 ?
    C22 H22C . 0.9600 ?
    C23 H23A . 0.9600 ?
    C23 H23B . 0.9600 ?
    C23 H23C . 0.9600 ?
    C24 H24A . 0.9600 ?
    C24 H24B . 0.9600 ?
    C24 H24C . 0.9600 ?
    C25 C26 . 1.526(4) ?
    C25 C28 . 1.533(4) ?
    C25 C27 . 1.537(4) ?
    C26 H26A . 0.9600 ?
    C26 H26B . 0.9600 ?
    C26 H26C . 0.9600 ?
    C27 H27A . 0.9600 ?
    C27 H27B . 0.9600 ?
    C27 H27C . 0.9600 ?
    C28 H28A . 0.9600 ?
    C28 H28B . 0.9600 ?
    C28 H28C . 0.9600 ?
loop_
    _geom_angle_atom_site_label_1
    _geom_angle_atom_site_label_2
    _geom_angle_atom_site_label_3
    _geom_angle_site_symmetry_1
    _geom_angle_site_symmetry_3
    _geom_angle
    _geom_angle_publ_flag
    C7 Ni1 P2 . . 108.38(10) ?
    C7 Ni1 P1 . . 108.39(10) ?
    P2 Ni1 P1 . . 143.19(3) ?
    O1 P1 C11 . . 98.33(11) ?
    O1 P1 C15 . . 96.52(11) ?
    C11 P1 C15 . . 110.98(12) ?
    O1 P1 Ni1 . . 128.58(7) ?
    C11 P1 Ni1 . . 109.51(9) ?
    C15 P1 Ni1 . . 111.55(9) ?
    C2 O1 P1 7_655 . 122.67(16) ?
    C6 C1 C2 . . 111.6(2) ?
    C6 C1 H1A . . 109.3 ?
    C2 C1 H1A . . 109.3 ?
    C6 C1 H1B . . 109.3 ?
    C2 C1 H1B . . 109.3 ?
    H1A C1 H1B . . 108.0 ?
    O2 P2 C25 . . 98.35(11) ?
    O2 P2 C21 . . 96.88(11) ?
    C25 P2 C21 . . 110.52(12) ?
    O2 P2 Ni1 . . 128.64(7) ?
    C25 P2 Ni1 . . 109.50(8) ?
    C21 P2 Ni1 . . 111.50(9) ?
    C6 O2 P2 . . 123.55(15) ?
    O1 C2 C3 7_655 . 110.8(2) ?
    O1 C2 C1 7_655 . 107.85(19) ?
    C3 C2 C1 . . 111.1(2) ?
    O1 C2 H2 7_655 . 109.0 ?
    C3 C2 H2 . . 109.0 ?
    C1 C2 H2 . . 109.0 ?
    C2 C3 C4 . . 111.3(2) ?
    C2 C3 H3A . . 109.4 ?
    C4 C3 H3A . . 109.4 ?
    C2 C3 H3B . . 109.4 ?
    C4 C3 H3B . . 109.4 ?
    H3A C3 H3B . . 108.0 ?
    C3 C4 C5 . . 110.5(2) ?
    C3 C4 H4A . . 109.6 ?
    C5 C4 H4A . . 109.6 ?
    C3 C4 H4B . . 109.6 ?
    C5 C4 H4B . . 109.6 ?
    H4A C4 H4B . . 108.1 ?
    C6 C5 C4 . . 111.2(2) ?
    C6 C5 H5A . . 109.4 ?
    C4 C5 H5A . . 109.4 ?
    C6 C5 H5B . . 109.4 ?
    C4 C5 H5B . . 109.4 ?
    H5A C5 H5B . . 108.0 ?
    O2 C6 C5 . . 111.2(2) ?
    O2 C6 C1 . . 106.77(19) ?
    C5 C6 C1 . . 111.3(2) ?
    O2 C6 H6 . . 109.2 ?
    C5 C6 H6 . . 109.2 ?
    C1 C6 H6 . . 109.2 ?
    O3 C7 Ni1 . . 176.8(3) ?
    C13 C11 C12 . . 108.3(2) ?
    C13 C11 C14 . . 109.8(2) ?
    C12 C11 C14 . . 107.9(2) ?
    C13 C11 P1 . . 114.45(18) ?
    C12 C11 P1 . . 105.24(18) ?
    C14 C11 P1 . . 110.74(18) ?
    C11 C12 H12A . . 109.5 ?
    C11 C12 H12B . . 109.5 ?
    H12A C12 H12B . . 109.5 ?
    C11 C12 H12C . . 109.5 ?
    H12A C12 H12C . . 109.5 ?
    H12B C12 H12C . . 109.5 ?
    C11 C13 H13A . . 109.5 ?
    C11 C13 H13B . . 109.5 ?
    H13A C13 H13B . . 109.5 ?
    C11 C13 H13C . . 109.5 ?
    H13A C13 H13C . . 109.5 ?
    H13B C13 H13C . . 109.5 ?
    C11 C14 H14A . . 109.5 ?
    C11 C14 H14B . . 109.5 ?
    H14A C14 H14B . . 109.5 ?
    C11 C14 H14C . . 109.5 ?
    H14A C14 H14C . . 109.5 ?
    H14B C14 H14C . . 109.5 ?
    C18 C15 C16 . . 108.2(2) ?
    C18 C15 C17 . . 109.8(2) ?
    C16 C15 C17 . . 108.5(2) ?
    C18 C15 P1 . . 114.0(2) ?
    C16 C15 P1 . . 104.64(18) ?
    C17 C15 P1 . . 111.38(18) ?
    C15 C16 H16A . . 109.5 ?
    C15 C16 H16B . . 109.5 ?
    H16A C16 H16B . . 109.5 ?
    C15 C16 H16C . . 109.5 ?
    H16A C16 H16C . . 109.5 ?
    H16B C16 H16C . . 109.5 ?
    C15 C17 H17A . . 109.5 ?
    C15 C17 H17B . . 109.5 ?
    H17A C17 H17B . . 109.5 ?
    C15 C17 H17C . . 109.5 ?
    H17A C17 H17C . . 109.5 ?
    H17B C17 H17C . . 109.5 ?
    C15 C18 H18A . . 109.5 ?
    C15 C18 H18B . . 109.5 ?
    H18A C18 H18B . . 109.5 ?
    C15 C18 H18C . . 109.5 ?
    H18A C18 H18C . . 109.5 ?
    H18B C18 H18C . . 109.5 ?
    C24 C21 C23 . . 109.1(2) ?
    C24 C21 C22 . . 107.9(2) ?
    C23 C21 C22 . . 108.1(2) ?
    C24 C21 P2 . . 112.14(18) ?
    C23 C21 P2 . . 113.38(19) ?
    C22 C21 P2 . . 105.86(19) ?
    C21 C22 H22A . . 109.5 ?
    C21 C22 H22B . . 109.5 ?
    H22A C22 H22B . . 109.5 ?
    C21 C22 H22C . . 109.5 ?
    H22A C22 H22C . . 109.5 ?
    H22B C22 H22C . . 109.5 ?
    C21 C23 H23A . . 109.5 ?
    C21 C23 H23B . . 109.5 ?
    H23A C23 H23B . . 109.5 ?
    C21 C23 H23C . . 109.5 ?
    H23A C23 H23C . . 109.5 ?
    H23B C23 H23C . . 109.5 ?
    C21 C24 H24A . . 109.5 ?
    C21 C24 H24B . . 109.5 ?
    H24A C24 H24B . . 109.5 ?
    C21 C24 H24C . . 109.5 ?
    H24A C24 H24C . . 109.5 ?
    H24B C24 H24C . . 109.5 ?
    C26 C25 C28 . . 110.8(2) ?
    C26 C25 C27 . . 108.1(2) ?
    C28 C25 C27 . . 107.9(2) ?
    C26 C25 P2 . . 110.76(18) ?
    C28 C25 P2 . . 113.90(17) ?
    C27 C25 P2 . . 104.98(18) ?
    C25 C26 H26A . . 109.5 ?
    C25 C26 H26B . . 109.5 ?
    H26A C26 H26B . . 109.5 ?
    C25 C26 H26C . . 109.5 ?
    H26A C26 H26C . . 109.5 ?
    H26B C26 H26C . . 109.5 ?
    C25 C27 H27A . . 109.5 ?
    C25 C27 H27B . . 109.5 ?
    H27A C27 H27B . . 109.5 ?
    C25 C27 H27C . . 109.5 ?
    H27A C27 H27C . . 109.5 ?
    H27B C27 H27C . . 109.5 ?
    C25 C28 H28A . . 109.5 ?
    C25 C28 H28B . . 109.5 ?
    H28A C28 H28B . . 109.5 ?
    C25 C28 H28C . . 109.5 ?
    H28A C28 H28C . . 109.5 ?
    H28B C28 H28C . . 109.5 ?
_iucr_refine_instructions_details
;
TITL  abs in C2/c
CELL 0.71073  31.785113  8.544889    21.331108       90    90.9948     90
ZERR  4       0.000876   0.000203   0.000526     0.0000     0.0024     0.0000
LATT  7
SYMM -X,Y,1/2-Z
SFAC  C   H   O  P  NI
UNIT  184 368  24  16  8
L.S. 10
BOND $h
FMAP 2
PLAN 6
acta 50
omit 26 0 12
omit 1 1 3
omit -4 0 2
WGHT    0.050000
FVAR       1.66355   0.68283
NI1   5    0.882994    0.290017    0.082823    11.00000    0.01808    0.01832 =
         0.01790   -0.00328   -0.00099    0.00151
P1    4    0.838319    0.339316    0.158114    11.00000    0.01943    0.01594 =
         0.01596   -0.00256   -0.00193    0.00140
O1    3    0.787767    0.294719    0.161156    11.00000    0.01768    0.02745 =
         0.01677   -0.00214   -0.00159   -0.00133
C1    1    0.780648    0.214307   -0.112586    11.00000    0.01887    0.02264 =
         0.01947    0.00345    0.00158    0.00093
AFIX  23
H1A   2    0.781430    0.101187   -0.108944    11.00000   -1.20000
H1B   2    0.791723    0.242324   -0.153161    11.00000   -1.20000
AFIX   0
P2    4    0.887008    0.222705   -0.016542    11.00000    0.01553    0.01572 =
         0.01656    0.00065   -0.00016    0.00243
O2    3    0.850518    0.234182   -0.071973    11.00000    0.01643    0.03098 =
         0.01793    0.00109   -0.00040    0.00429
C2    1    0.735249    0.270088   -0.108677    11.00000    0.01846    0.02715 =
         0.01300    0.00025   -0.00150   -0.00068
AFIX  13
H2    2    0.723137    0.230907   -0.069764    11.00000   -1.20000
AFIX   0
O3    3    0.967456    0.350013    0.130093    11.00000    0.02492    0.08426 =
         0.04342   -0.01172   -0.00776   -0.00812
C3    1    0.732841    0.446795   -0.109119    11.00000    0.02282    0.02627 =
         0.02990   -0.00333   -0.00216    0.00421
AFIX  23
H3A   2    0.703832    0.479108   -0.104181    11.00000   -1.20000
H3B   2    0.742340    0.485749   -0.149173    11.00000   -1.20000
AFIX   0
C4    1    0.759740    0.517150   -0.056797    11.00000    0.02518    0.02595 =
         0.03276   -0.00694   -0.00594    0.00664
AFIX  23
H4A   2    0.748716    0.486043   -0.016551    11.00000   -1.20000
H4B   2    0.758666    0.630419   -0.059375    11.00000   -1.20000
AFIX   0
C5    1    0.805454    0.462128   -0.061766    11.00000    0.02267    0.02733 =
         0.02458   -0.00393   -0.00341    0.00117
AFIX  23
H5A   2    0.817243    0.501734   -0.100289    11.00000   -1.20000
H5B   2    0.821892    0.504132   -0.026918    11.00000   -1.20000
AFIX   0
C6    1    0.808223    0.286097   -0.061160    11.00000    0.01680    0.02714 =
         0.01410    0.00189   -0.00021    0.00267
AFIX  13
H6    2    0.799136    0.247157   -0.020358    11.00000   -1.20000
AFIX   0
C7    1    0.933634    0.321831    0.111843    11.00000    0.03128    0.04013 =
         0.02489   -0.00801   -0.00075   -0.00015
C11   1    0.833701    0.557045    0.169261    11.00000    0.02563    0.01650 =
         0.02574   -0.00321    0.00018    0.00237
C12   1    0.807239    0.614797    0.113211    11.00000    0.04723    0.02355 =
         0.03151    0.00354   -0.00187    0.00943
AFIX  33
H12A  2    0.779789    0.568134    0.114358    11.00000   -1.50000
H12B  2    0.820701    0.585844    0.074976    11.00000   -1.50000
H12C  2    0.804640    0.726615    0.115164    11.00000   -1.50000
AFIX   0
C13   1    0.811749    0.605947    0.229435    11.00000    0.04211    0.02563 =
         0.03024   -0.00585    0.00452    0.01111
AFIX  33
H13A  2    0.784478    0.557897    0.230772    11.00000   -1.50000
H13B  2    0.808696    0.717700    0.230181    11.00000   -1.50000
H13C  2    0.828297    0.572931    0.265115    11.00000   -1.50000
AFIX   0
C14   1    0.877005    0.635338    0.166231    11.00000    0.03413    0.01844 =
         0.05032   -0.00719    0.00528   -0.00197
AFIX  33
H14A  2    0.894166    0.601217    0.201098    11.00000   -1.50000
H14B  2    0.873711    0.746928    0.167927    11.00000   -1.50000
H14C  2    0.890261    0.606907    0.127771    11.00000   -1.50000
AFIX   0
C15   1    0.854568    0.239521    0.233977    11.00000    0.02265    0.02608 =
         0.01884    0.00171   -0.00468    0.00224
C16   1    0.865142    0.071163    0.214847    11.00000    0.03554    0.02257 =
         0.03254    0.00199   -0.00883    0.00489
AFIX  33
H16A  2    0.887025    0.072516    0.184393    11.00000   -1.50000
H16B  2    0.840516    0.022141    0.197070    11.00000   -1.50000
H16C  2    0.874500    0.013487    0.251105    11.00000   -1.50000
AFIX   0
C17   1    0.894348    0.315060    0.262972    11.00000    0.02777    0.03333 =
         0.02467   -0.00242   -0.00991    0.00070
AFIX  33
H17A  2    0.888268    0.420937    0.274839    11.00000   -1.50000
H17B  2    0.916410    0.314600    0.232803    11.00000   -1.50000
H17C  2    0.903167    0.256741    0.299353    11.00000   -1.50000
AFIX   0
C18   1    0.819858    0.233217    0.282690    11.00000    0.03276    0.04010 =
         0.02208    0.00464   -0.00117    0.00330
AFIX  33
H18A  2    0.812799    0.337638    0.295357    11.00000   -1.50000
H18B  2    0.829580    0.174724    0.318530    11.00000   -1.50000
H18C  2    0.795410    0.183331    0.264755    11.00000   -1.50000
AFIX   0
C21   1    0.928592    0.340178   -0.058266    11.00000    0.01798    0.02233 =
         0.02778    0.00317    0.00098    0.00080
C22   1    0.922356    0.510638   -0.037612    11.00000    0.02856    0.02131 =
         0.05584    0.00811    0.00632   -0.00254
AFIX  33
H22A  2    0.925082    0.517454    0.007197    11.00000   -1.50000
H22B  2    0.894836    0.545493   -0.050545    11.00000   -1.50000
H22C  2    0.943253    0.575534   -0.056575    11.00000   -1.50000
AFIX   0
C23   1    0.924225    0.333484   -0.129949    11.00000    0.02646    0.03996 =
         0.03256    0.01516    0.00782    0.00189
AFIX  33
H23A  2    0.896206    0.363570   -0.142404    11.00000   -1.50000
H23B  2    0.929642    0.228827   -0.144045    11.00000   -1.50000
H23C  2    0.944094    0.403865   -0.148256    11.00000   -1.50000
AFIX   0
C24   1    0.973300    0.290563   -0.038757    11.00000    0.02053    0.02827 =
         0.03428    0.00016    0.00232    0.00022
AFIX  33
H24A  2    0.976203    0.294481    0.006087    11.00000   -1.50000
H24B  2    0.993269    0.360361   -0.057175    11.00000   -1.50000
H24C  2    0.978415    0.185789   -0.052970    11.00000   -1.50000
AFIX   0
C25   1    0.898413    0.007637   -0.022370    11.00000    0.02670    0.01635 =
         0.02044   -0.00135   -0.00027    0.00148
C26   1    0.930660   -0.042071    0.027562    11.00000    0.04174    0.02245 =
         0.02730    0.00142   -0.00570    0.00939
AFIX  33
H26A  2    0.957158    0.007222    0.019477    11.00000   -1.50000
H26B  2    0.934016   -0.153685    0.026476    11.00000   -1.50000
H26C  2    0.921096   -0.011028    0.068153    11.00000   -1.50000
AFIX   0
C27   1    0.856460   -0.073375   -0.008156    11.00000    0.03938    0.01679 =
         0.03898   -0.00023    0.00574   -0.00412
AFIX  33
H27A  2    0.835741   -0.044115   -0.039273    11.00000   -1.50000
H27B  2    0.847162   -0.041795    0.032512    11.00000   -1.50000
H27C  2    0.860279   -0.184805   -0.008831    11.00000   -1.50000
AFIX   0
C28   1    0.912059   -0.044964   -0.087635    11.00000    0.04161    0.02034 =
         0.02419   -0.00477   -0.00120    0.00594
AFIX  33
H28A  2    0.891187   -0.013899   -0.118234    11.00000   -1.50000
H28B  2    0.915040   -0.156751   -0.088230    11.00000   -1.50000
H28C  2    0.938499    0.002812   -0.097319    11.00000   -1.50000
HKLF 4
REM   abs in C2/c
REM R1 =  0.0497 for   4948 Fo > 4sig(Fo)  and  0.0794 for all   6958 data
REM    263 parameters refined using      0 restraints
END
WGHT      0.0594      0.0000
REM Highest difference peak  0.607,  deepest hole -0.456,  1-sigma level  0.111
Q1    1   0.8783  0.2942  0.0281  11.00000  0.05    0.61
Q2    1   0.8486  0.2747  0.1126  11.00000  0.05    0.58
Q3    1   0.8918  0.2230  0.0437  11.00000  0.05    0.56
Q4    1   0.8449  0.2727  0.3495  11.00000  0.05    0.47
Q5    1   0.8932  0.3718  0.0510  11.00000  0.05    0.43
Q6    1   0.8282  0.4700  0.1674  11.00000  0.05    0.43
;
loop_
    _platon_squeeze_void_nr
    _platon_squeeze_void_average_x
    _platon_squeeze_void_average_y
    _platon_squeeze_void_average_z
    _platon_squeeze_void_volume
    _platon_squeeze_void_count_electrons
    _platon_squeeze_void_content
    1 0.000 -0.098 0.250 170 35 ' '
    2 0.000 0.071 0.750 170 35 ' '
    3 0.500 0.074 0.250 170 35 ' '
    4 0.500 -0.154 0.750 170 35 ' '
_platon_squeeze_details     ?
