# Supplementary material for: Bis{μ-cis-1,3-bis­[(di-tert-butyl­phosphan­yl)­oxy]cyclo­hexane-κ2 P:P′}bis­[carbonylnickel(0)] including an unknown solvent molecule
Source: Acta Crystallogr Sect E Struct Rep Online. 2014 Apr 12;70(Pt 5):m176–7. doi: 10.1107/S1600536814007818 (PMC4011252; doi:10.1107/S1600536814007818)
Supplement: Supplementary file 2 [file e-70-0m176-Isup2.hkl]

# 
# h,k,l, Fc-squared, Fo-squared, sigma(Fo-squared) and status flag 
# 
data_I
_shelx_title '  abs in C2/c' 
_shelx_refln_list_code          4 
_shelx_F_calc_maximum      552.85 
_exptl_crystal_F_000      2128.00 
_reflns_d_resolution_high  0.7301 
 
loop_ 
 _symmetry_equiv_pos_as_xyz 
 'x, y, z' 
 '-x, y, -z+1/2' 
 'x+1/2, y+1/2, z' 
 '-x+1/2, y+1/2, -z+1/2' 
 '-x, -y, -z' 
 'x, -y, z-1/2' 
 '-x+1/2, -y+1/2, -z' 
 'x+1/2, -y+1/2, z-1/2' 
 
_cell_length_a    31.7851 
_cell_length_b     8.5449 
_cell_length_c    21.3311 
_cell_angle_alpha  90.000 
_cell_angle_beta   90.995 
_cell_angle_gamma  90.000 
 
_shelx_F_squared_multiplier     1.000 
 
loop_ 
 _refln_index_h 
 _refln_index_k 
 _refln_index_l 
 _refln_F_squared_calc 
 _refln_F_squared_meas 
 _refln_F_squared_sigma 
 _refln_observed_status 
   4   0   0   285873.19   278514.25   1054.79 o 
   6   0   0    14568.71     9511.38    368.09 o 
   8   0   0     5791.07     9685.03    322.84 o 
  10   0   0    13814.65    18204.41    586.00 o 
  12   0   0    10444.98     9686.87    414.83 o 
  14   0   0    12878.71    12341.10    475.70 o 
  16   0   0     4113.55     2972.80    285.67 o 
  18   0   0    12750.58    12692.11    577.32 o 
  20   0   0    11875.92    11056.43    681.46 o 
  22   0   0    60627.55    59637.00   1585.78 o 
  24   0   0      380.97      309.75    218.62 o 
  26   0   0    45855.59    50047.41   1397.10 o 
  28   0   0      488.26      966.24    233.25 o 
  30   0   0     4259.78     4241.61    883.68 o 
  32   0   0      139.36        2.89    259.09 o 
  34   0   0     2210.17     2063.67    550.34 o 
  36   0   0     2585.26     1569.70    616.10 o 
  38   0   0      735.88      638.14    520.70 o 
  40   0   0     5131.36     4888.33   1107.17 o 
   1   1   0    17650.27     5452.87   2539.80 o 
   3   1   0    11822.36     9596.43   1742.81 o 
   5   1   0    26866.00    24068.94    204.89 o 
   7   1   0     4094.30     4752.47    178.46 o 
   9   1   0     6352.87     7348.39    271.64 o 
  11   1   0    11092.95    11062.24    270.55 o 
  13   1   0    10578.77     9105.87    403.95 o 
  15   1   0       59.97        2.17     28.19 o 
  17   1   0     2972.09     3072.52    161.17 o 
  19   1   0      189.55      251.89     71.15 o 
  21   1   0     8366.82     8963.86    289.43 o 
  23   1   0     1438.01     1540.38    158.48 o 
  25   1   0     9801.33     9169.00    581.72 o 
  27   1   0       26.44       55.88     80.36 o 
  29   1   0      643.76      530.88    192.13 o 
  31   1   0      512.45      230.42    158.53 o 
  33   1   0        1.05      103.60    110.09 o 
  35   1   0      228.73      119.17    181.96 o 
  37   1   0     1106.38      691.30    258.31 o 
  39   1   0      627.98      616.41    270.77 o 
  41   1   0      373.72      572.02    407.24 o 
   0   2   0   129372.15   136682.56   1260.51 o 
   2   2   0      305.77      193.59     24.20 o 
   4   2   0    40776.13    42563.87    328.96 o 
   6   2   0     6332.08     7181.81    134.65 o 
   8   2   0    34228.11    36468.70    418.42 o 
  10   2   0    10550.31    10181.05    240.30 o 
  12   2   0    55253.56    56302.38    677.68 o 
  14   2   0     7030.47     5693.36    273.03 o 
  16   2   0      481.69      462.49     74.14 o 
  18   2   0    28208.87    27379.36    633.86 o 
  20   2   0     5036.68     5224.66    240.08 o 
  22   2   0    31961.34    33395.93    622.53 o 
  24   2   0       40.68       78.69     45.12 o 
  26   2   0    16714.81    17961.93    607.77 o 
  28   2   0     1536.59     1573.92    190.02 o 
  30   2   0    16792.36    16853.06    825.23 o 
  32   2   0       29.67       81.76     90.66 o 
  34   2   0     7256.20     6701.42    587.65 o 
  36   2   0      948.64      942.79    248.46 o 
  38   2   0     1575.71     1311.25    265.81 o 
  40   2   0     1858.16     1430.03    364.17 o 
  42   2   0     1778.55     1099.59    455.30 o 
   1   3   0   105841.80   111643.23    575.07 o 
   3   3   0    10935.48    10691.13    163.49 o 
   5   3   0    14699.34    15330.90    193.95 o 
   7   3   0       42.35       48.52     34.49 o 
   9   3   0      966.94     1239.04    123.66 o 
  11   3   0       29.54       39.84     55.78 o 
  13   3   0     5489.16     5450.86    217.09 o 
  15   3   0      531.47      493.51    106.64 o 
  17   3   0     1378.99     1189.17    179.29 o 
  19   3   0     1264.19     1378.55    189.26 o 
  21   3   0    18045.95    18391.63    559.13 o 
  23   3   0     2026.26     2261.27    199.06 o 
  25   3   0     4845.96     5213.01    283.00 o 
  27   3   0      143.78      146.89     69.41 o 
  29   3   0      340.94      388.93     98.85 o 
  31   3   0     2778.35     3090.88    344.83 o 
  33   3   0      239.11      240.99    128.02 o 
  35   3   0      229.87      284.27    174.17 o 
  37   3   0       14.13       37.64    124.61 o 
  39   3   0      223.22      567.22    268.59 o 
  41   3   0        8.17       10.48    294.86 o 
   0   4   0    64047.34    69005.35    782.24 o 
   2   4   0     4161.50     4665.66     94.50 o 
   4   4   0     9092.25     9382.50    163.90 o 
   6   4   0    13897.85    10562.97   1340.40 o 
   8   4   0    19222.13    19055.32    331.51 o 
  10   4   0     6128.17     5892.22    230.32 o 
  12   4   0     4963.91     5147.12    159.35 o 
  14   4   0     2507.46     2393.89    132.40 o 
  16   4   0     1309.57     1158.27    156.78 o 
  18   4   0     2639.48     2329.01    209.20 o 
  20   4   0        4.79       58.62     57.13 o 
  22   4   0     2499.02     2183.57    210.39 o 
  24   4   0     1694.22     1640.78    197.97 o 
  26   4   0     3574.46     3322.12    275.89 o 
  28   4   0     1707.79     1810.49    202.67 o 
  30   4   0     7321.36     7845.08    579.11 o 
  32   4   0     2391.29     2309.08    331.79 o 
  34   4   0     6503.78     7936.94    587.63 o 
  36   4   0      167.01      336.07    360.63 o 
  38   4   0      858.33      792.44    406.52 o 
   1   5   0     8358.90     7461.45    189.53 o 
   3   5   0     1159.09     1245.77     77.59 o 
   5   5   0     4200.57     3836.94    178.87 o 
   7   5   0      389.05      328.36     95.81 o 
   9   5   0     3360.91     3323.47    124.39 o 
  11   5   0     1210.79     1297.46     81.24 o 
  13   5   0     1402.04     1458.91    130.32 o 
  15   5   0     1096.48     1042.24    123.64 o 
  17   5   0     1195.96     1039.70    135.04 o 
  19   5   0      423.42      410.91     99.56 o 
  21   5   0    10185.06    10216.69    442.83 o 
  23   5   0      144.91      136.40     76.85 o 
  25   5   0     4902.66     4815.55    450.47 o 
  27   5   0       17.14       11.56     86.52 o 
  29   5   0      289.39      258.78     97.85 o 
  31   5   0      314.10      244.12    200.91 o 
  33   5   0      493.55      782.51    289.24 o 
  35   5   0      189.94      543.71    494.69 o 
   0   6   0      203.32      102.12     82.31 o 
   2   6   0     3336.61     3482.37    176.85 o 
   4   6   0      452.75      428.89     56.46 o 
   6   6   0     1687.44     1834.56     98.51 o 
   8   6   0     5471.41     5109.51    256.38 o 
  10   6   0      467.54      517.81     86.53 o 
  12   6   0     8879.68     8919.74    437.43 o 
  14   6   0        2.72       16.85     50.60 o 
  16   6   0     1216.48     1129.20    177.13 o 
  18   6   0      455.17      463.27    106.67 o 
  20   6   0      493.23      322.74    105.58 o 
  22   6   0     3667.91     4198.26    371.89 o 
  24   6   0     2801.32     3532.87    355.45 o 
  26   6   0       56.76       14.82    118.93 o 
  28   6   0      263.92      459.21    172.73 o 
  30   6   0     2410.75     2386.16    443.20 o 
  32   6   0      740.16      614.54    237.96 o 
  34   6   0     3658.32     3152.05    741.85 o 
   1   7   0      331.04      195.35     49.16 o 
   3   7   0      806.24      737.00    125.46 o 
   5   7   0      509.48      352.91     58.36 o 
   7   7   0       28.47       72.07     65.12 o 
   9   7   0     6083.18     5898.94    324.61 o 
  11   7   0      533.71      548.32    107.42 o 
  13   7   0    17161.77    17796.01    556.97 o 
  15   7   0      434.62      435.61    131.23 o 
  17   7   0      935.24      905.41    169.44 o 
  19   7   0      553.01      357.97    107.02 o 
  21   7   0     1404.35     1316.54    223.65 o 
  23   7   0       41.52       88.63    109.45 o 
  25   7   0       38.05       62.27     80.98 o 
  27   7   0      167.53      207.33    162.06 o 
  29   7   0      770.53     1114.41    337.11 o 
  31   7   0       41.39        9.76    152.13 o 
  33   7   0      994.35      997.69    440.85 o 
   0   8   0     1951.76     1591.23    256.06 o 
   2   8   0       57.09       14.41     55.58 o 
   4   8   0      785.15      531.21    150.75 o 
   6   8   0       11.92       54.08     66.60 o 
   8   8   0      145.38       70.00     74.03 o 
  10   8   0        2.42       30.99     81.71 o 
  12   8   0      227.78      232.09    129.82 o 
  14   8   0      139.77      109.93     86.99 o 
  16   8   0       81.68       35.88    101.92 o 
  18   8   0     1322.94     1458.76    310.47 o 
  20   8   0      981.55      961.99    261.22 o 
  22   8   0      931.66      678.20    385.58 o 
  24   8   0      458.76      615.36    187.64 o 
  26   8   0        5.73      117.99    102.78 o 
  28   8   0      129.27      268.48    260.89 o 
  30   8   0       67.21        2.17    247.52 o 
   1   9   0      109.49      166.13     65.87 o 
   3   9   0      609.49      412.40    116.49 o 
   5   9   0       66.93       51.86     79.66 o 
   7   9   0      354.22      262.30     91.22 o 
   9   9   0     2876.11     3168.81    351.30 o 
  11   9   0      247.91      352.41    157.95 o 
  13   9   0     3367.85     3703.19    385.85 o 
  15   9   0     3806.35     3766.34    393.33 o 
  17   9   0       27.27      171.31    112.77 o 
  19   9   0     4854.28     5422.07    569.53 o 
  21   9   0      489.37      194.89    117.36 o 
  23   9   0      294.89      468.67    296.31 o 
  25   9   0       63.63        1.08    156.10 o 
  27   9   0        4.44        2.17    210.31 o 
   0  10   0      269.62      424.90    160.57 o 
   2  10   0       91.91      116.96     86.68 o 
   4  10   0      174.67      235.16    112.17 o 
   6  10   0     1686.99     2026.48    274.09 o 
   8  10   0     2179.17     2146.03    304.74 o 
  10  10   0     5589.76     5439.75    469.85 o 
  12  10   0     6455.66     6650.97    858.94 o 
  14  10   0     2103.64     2360.27    443.28 o 
  16  10   0     1827.70     1474.71    347.57 o 
  18  10   0      323.10      218.98    239.94 o 
  20  10   0      113.58        3.25    276.43 o 
  22  10   0      447.26        1.81    149.60 o 
   1  11   0      370.57      263.61    155.05 o 
   3  11   0       10.89       92.47    153.45 o 
   5  11   0      186.96      477.27    201.45 o 
   7  11   0      703.84      546.13    182.73 o 
   9  11   0        6.99        0.00    195.92 o 
  11  11   0        6.91      296.92    182.89 o 
 -41   1   1     9032.30     7104.13   1255.33 o 
 -39   1   1      118.26      169.59    172.31 o 
 -37   1   1     3735.77     3003.05    589.04 o 
 -35   1   1      938.98      541.06    206.24 o 
 -33   1   1     1079.29      859.25    167.91 o 
 -31   1   1     4840.26     4642.60    402.87 o 
 -29   1   1     6363.77     5443.34    513.41 o 
 -27   1   1     4938.77     5145.31    395.55 o 
 -25   1   1     8970.13     8759.43    570.64 o 
 -23   1   1    31063.50    31369.25    675.58 o 
 -21   1   1      303.92      262.78     81.61 o 
 -19   1   1    52216.11    52306.78    684.97 o 
 -17   1   1      236.46      274.53     49.47 o 
 -15   1   1    33339.87    31156.35    609.26 o 
 -13   1   1     1489.68     1718.41    143.36 o 
 -11   1   1    21460.13    20496.28    347.78 o 
  -9   1   1    25666.13    23630.82    259.77 o 
  -7   1   1     2000.43     3646.95    158.63 o 
  -5   1   1     5333.38     8886.93    172.60 o 
  -3   1   1     8397.36     4794.93    334.59 o 
  -1   1   1   305641.03   258017.34  23649.22 o 
   1   1   1    61548.02     4140.34  15067.51 o 
   3   1   1   132402.89   156131.55   4226.41 o 
   5   1   1     3046.89     4336.89    154.49 o 
   7   1   1    47693.87    46667.87    555.10 o 
   9   1   1     3084.20     3930.41    174.99 o 
  11   1   1    69383.10    72636.38   1437.45 o 
  13   1   1        8.67       89.41     60.95 o 
  15   1   1      294.04      495.64     43.93 o 
  17   1   1    13664.40    13780.86    290.24 o 
  19   1   1    12941.79    13077.66    471.25 o 
  21   1   1    23917.37    25087.17    452.57 o 
  23   1   1    21425.16    21811.98    836.05 o 
  25   1   1    34459.16    34768.36   1087.65 o 
  27   1   1     7447.33     8682.53    708.63 o 
  29   1   1     4034.94     4742.30    377.46 o 
  31   1   1     1043.93      775.82    261.10 o 
  33   1   1     7552.03     6922.54    612.85 o 
  35   1   1        7.51       53.64    119.92 o 
  37   1   1     3508.39     4032.54    616.95 o 
  39   1   1      890.29      713.82    338.95 o 
  41   1   1     1293.36     1457.32    525.76 o 
 -40   2   1     2320.04     2101.68    684.76 o 
 -38   2   1      158.90      213.22    140.01 o 
 -36   2   1      355.23      295.92    162.85 o 
 -34   2   1      194.21      259.65    109.69 o 
 -32   2   1      495.59      307.96    224.83 o 
 -30   2   1      283.09      126.60    148.51 o 
 -28   2   1      183.59      226.33    110.07 o 
 -26   2   1      104.78      107.32     52.89 o 
 -24   2   1      996.75      960.89    152.87 o 
 -22   2   1    20339.91    20206.81    532.53 o 
 -20   2   1     3597.23     3395.69    155.53 o 
 -18   2   1    11588.74    11423.92    363.41 o 
 -16   2   1     2818.53     2381.40    211.11 o 
 -14   2   1      747.84      790.99    117.08 o 
 -12   2   1      464.91      666.76     82.77 o 
 -10   2   1     7912.34     9521.79    193.73 o 
  -8   2   1    12814.62    12326.42    222.17 o 
  -6   2   1       13.13       23.40     22.03 o 
  -4   2   1    14218.26    16030.63    181.54 o 
  -2   2   1    53565.14    56178.39    325.05 o 
   0   2   1      309.68      377.24     34.62 o 
   2   2   1    12032.77    12991.45    144.35 o 
   4   2   1    14096.82    15132.66    191.66 o 
   6   2   1      198.02      170.18     32.41 o 
   8   2   1      153.91      187.20     48.36 o 
  10   2   1       36.37       26.47     34.29 o 
  12   2   1       39.95       58.79     70.56 o 
  14   2   1      643.82      547.93    168.04 o 
  16   2   1    19912.76    21303.96    719.18 o 
  18   2   1     7949.28     8824.95    369.33 o 
  20   2   1     1824.23     1404.92    260.94 o 
  22   2   1     1168.13     1223.94    178.90 o 
  24   2   1     9969.11    11001.48    319.04 o 
  26   2   1      228.87       95.37     62.66 o 
  28   2   1       25.96       29.79     70.23 o 
  30   2   1       54.80      294.03    141.67 o 
  32   2   1      256.95       69.15     93.47 o 
  34   2   1       88.54      205.80    108.82 o 
  36   2   1       21.27       66.31    123.84 o 
  38   2   1       95.28      131.27    154.07 o 
  40   2   1       38.37      250.66    220.60 o 
  42   2   1       90.69      585.75    358.46 o 
 -41   3   1     1533.88     1424.44    560.45 o 
 -39   3   1      427.44      571.06    211.25 o 
 -37   3   1     1568.48     1774.47    287.40 o 
 -35   3   1      789.75      875.60    203.66 o 
 -33   3   1     2282.35     2375.13    340.74 o 
 -31   3   1     6806.06     7117.71    561.98 o 
 -29   3   1     4232.77     4454.61    419.28 o 
 -27   3   1     4737.55     5137.81    327.47 o 
 -25   3   1     4619.95     4570.00    275.81 o 
 -23   3   1     9232.83     8247.41    424.06 o 
 -21   3   1      560.13      778.65    132.37 o 
 -19   3   1    11226.22    10522.25    393.83 o 
 -17   3   1     3175.07     3041.18    184.46 o 
 -15   3   1     3867.90     3563.81    233.20 o 
 -13   3   1    10316.84     9083.20    333.93 o 
 -11   3   1    29614.09    28771.63    422.13 o 
  -9   3   1     5892.38     5722.26    138.42 o 
  -7   3   1    23410.26    23710.91    518.34 o 
  -5   3   1     5854.66     6335.68    142.54 o 
  -3   3   1     3584.23     3576.81     88.78 o 
  -1   3   1   126643.21   131886.58    801.49 o 
   1   3   1    48275.60    50797.14    328.36 o 
   3   3   1    89241.81    93580.03    658.96 o 
   5   3   1    12255.82    12251.33    176.00 o 
   7   3   1    14995.25    15950.33    338.73 o 
   9   3   1      391.53      358.94    106.54 o 
  11   3   1     6743.66     6318.61    239.63 o 
  13   3   1     2916.83     2514.16    196.55 o 
  15   3   1     6581.96     6192.93    261.81 o 
  17   3   1     7451.66     6944.13    301.74 o 
  19   3   1     6908.97     6862.98    374.34 o 
  21   3   1     9738.09     9444.64    446.20 o 
  23   3   1     4360.68     4426.82    281.18 o 
  25   3   1    11292.84    10724.19    466.81 o 
  27   3   1      967.13      735.25    150.87 o 
  29   3   1     8608.41     8979.17    493.26 o 
  31   3   1      556.95      480.02    138.54 o 
  33   3   1     8431.68     9534.12    814.98 o 
  35   3   1       59.03      133.31    125.76 o 
  37   3   1     5086.54     5574.71    536.51 o 
  39   3   1      166.40      367.87    198.30 o 
  41   3   1     4169.68     3174.09    909.16 o 
 -38   4   1       16.57       39.75    190.43 o 
 -36   4   1      917.66     1340.76    355.89 o 
 -34   4   1       71.64      300.70    196.59 o 
 -32   4   1       42.22       51.54     83.58 o 
 -30   4   1      682.70      776.88    165.03 o 
 -28   4   1      343.39      428.97    107.35 o 
 -26   4   1     3009.10     3129.49    276.79 o 
 -24   4   1     1309.22     1404.18    180.14 o 
 -22   4   1    17308.82    15744.09    577.91 o 
 -20   4   1     2365.53     2399.89    196.37 o 
 -18   4   1    25331.63    24481.47    577.92 o 
 -16   4   1     8121.67     7809.66    335.70 o 
 -14   4   1     2709.04     2524.92    188.13 o 
 -12   4   1       89.15      109.03     44.52 o 
 -10   4   1     4458.70     4130.03    132.08 o 
  -8   4   1     2401.96     2227.16    126.38 o 
  -6   4   1     1191.98     1390.28    100.72 o 
  -4   4   1     8532.56     8387.26    203.05 o 
  -2   4   1     3362.29     4046.39    112.74 o 
   0   4   1    60473.61    61862.42    385.32 o 
   2   4   1    32022.62    34579.35    352.89 o 
   4   4   1    14544.10    14945.03    266.44 o 
   6   4   1      525.71      371.74    164.02 o 
   8   4   1     3223.38     3434.93    124.05 o 
  10   4   1      677.15      729.72     98.01 o 
  12   4   1     6609.31     6687.04    278.85 o 
  14   4   1      149.45      142.80     56.40 o 
  16   4   1      380.30      529.54     75.31 o 
  18   4   1      765.72      795.82    113.07 o 
  20   4   1     5507.08     5502.40    328.32 o 
  22   4   1       18.34       33.28     68.53 o 
  24   4   1    11491.42    11496.89    523.54 o 
  26   4   1      169.20      244.12     75.11 o 
  28   4   1      752.45      907.81    253.32 o 
  30   4   1      446.11      391.72    126.97 o 
  32   4   1      407.21      351.24    158.25 o 
  34   4   1      196.48      185.97     88.69 o 
  36   4   1      728.06      979.13    251.51 o 
  38   4   1      150.09      710.41    333.16 o 
 -35   5   1      651.92      401.10    357.01 o 
 -33   5   1      650.46      243.15    219.16 o 
 -31   5   1     6451.42     6665.62    684.73 o 
 -29   5   1     1013.05      934.88    280.01 o 
 -27   5   1     3503.13     3867.45    673.17 o 
 -25   5   1     4347.69     4737.58    413.14 o 
 -23   5   1     1267.78     1185.09    159.12 o 
 -21   5   1     4858.31     4257.04    265.90 o 
 -19   5   1     4391.15     4083.53    269.05 o 
 -17   5   1      610.90      841.79     95.32 o 
 -15   5   1     1315.84     1397.68    146.94 o 
 -13   5   1     2761.79     2736.00    183.11 o 
 -11   5   1    16413.01    16535.69    398.31 o 
  -9   5   1    16851.73    17023.18    242.70 o 
  -7   5   1    14615.56    13836.07    430.64 o 
  -5   5   1    12330.45    12447.22    261.01 o 
  -3   5   1     1070.29     1216.42     75.89 o 
  -1   5   1     2947.85     2817.24     81.02 o 
   1   5   1     2281.85     2298.07    101.31 o 
   3   5   1     2029.37     2234.76     83.21 o 
   5   5   1      250.38      178.87     47.52 o 
   7   5   1     5348.85     5531.28    236.56 o 
   9   5   1     2295.44     1272.62    227.51 o 
  11   5   1    34261.92    34149.41    433.80 o 
  13   5   1        4.06       27.35     40.51 o 
  15   5   1    24309.61    23503.60    543.04 o 
  17   5   1     1840.07     1961.13    166.16 o 
  19   5   1     8582.60     8609.72    373.62 o 
  21   5   1      175.74      188.62    121.73 o 
  23   5   1       54.83       41.51     57.70 o 
  25   5   1      647.96      866.39    170.35 o 
  27   5   1      263.10      260.28    139.96 o 
  29   5   1     1057.63     1253.89    201.25 o 
  31   5   1      445.22      514.80    203.56 o 
  33   5   1     5593.89     6376.82    746.73 o 
  35   5   1        3.59        7.95    209.88 o 
 -34   6   1      848.59      686.56    390.98 o 
 -32   6   1      343.45      288.79    521.97 o 
 -30   6   1     9094.27    11116.17    967.15 o 
 -28   6   1     2571.47     3094.12    340.63 o 
 -26   6   1     1673.50     1717.01    255.31 o 
 -24   6   1      364.04      157.52    118.19 o 
 -22   6   1     6222.61     6845.92    472.23 o 
 -20   6   1       61.08      114.08     94.97 o 
 -18   6   1     8882.18     9665.40    491.65 o 
 -16   6   1     6089.25     5988.55    378.72 o 
 -14   6   1    12726.85    13185.82    557.30 o 
 -12   6   1      223.12      102.90     59.93 o 
 -10   6   1     9051.11     8993.01    419.54 o 
  -8   6   1     1145.31     1266.09    116.12 o 
  -6   6   1     5643.80     5524.46    228.68 o 
  -4   6   1     2660.04     2548.90    119.61 o 
  -2   6   1     6877.34     7340.97    165.64 o 
   0   6   1     3962.45     3793.71    147.40 o 
   2   6   1     4869.70     4956.84    199.93 o 
   4   6   1     4481.07     4594.77    138.31 o 
   6   6   1      742.37      462.63     71.86 o 
   8   6   1     5330.29     5149.98    257.93 o 
  10   6   1     2004.34     1785.57    148.68 o 
  12   6   1    24611.40    24728.11    630.86 o 
  14   6   1     7565.32     7845.64    405.47 o 
  16   6   1      314.31      186.85     60.87 o 
  18   6   1       71.94      103.59     74.89 o 
  20   6   1     1250.32     1450.75    231.66 o 
  22   6   1      318.74      216.86    129.39 o 
  24   6   1     1441.79     2013.14    260.50 o 
  26   6   1      135.34      249.50    190.14 o 
  28   6   1       70.50      154.53    138.05 o 
  30   6   1      176.64      236.94    168.24 o 
  32   6   1     1659.84     1793.35    382.36 o 
  34   6   1       38.57      180.31    150.68 o 
 -33   7   1      667.91      756.67    370.74 o 
 -31   7   1      243.40      214.64    265.23 o 
 -29   7   1     1419.29     1443.02    226.34 o 
 -27   7   1       10.16       25.66     96.26 o 
 -25   7   1      353.54      444.44    215.17 o 
 -23   7   1     1113.92     1317.18    197.53 o 
 -21   7   1      105.37      113.48    106.47 o 
 -19   7   1     1588.17     1768.63    250.58 o 
 -17   7   1      236.97      143.74    102.05 o 
 -15   7   1     1336.51     1562.81    206.80 o 
 -13   7   1      145.34       83.47     85.49 o 
 -11   7   1      625.11      634.51    101.19 o 
  -9   7   1       30.76       31.89     58.22 o 
  -7   7   1     1466.92     1721.91    156.31 o 
  -5   7   1       97.20      129.08     78.78 o 
  -3   7   1     3013.78     3400.90    229.38 o 
  -1   7   1     3028.29     3107.11    183.42 o 
   1   7   1      404.89      535.54     77.72 o 
   3   7   1     1219.50     1279.87    156.34 o 
   5   7   1      183.50      141.82     58.25 o 
   7   7   1     1137.38      964.36    150.36 o 
   9   7   1      510.42      492.52     96.66 o 
  11   7   1       47.19      108.32     53.90 o 
  13   7   1       41.86       87.59     54.13 o 
  15   7   1      115.59      124.81     67.39 o 
  17   7   1        1.29       59.74     78.11 o 
  19   7   1      288.48       96.23     89.33 o 
  21   7   1      379.20      159.50    132.88 o 
  23   7   1        3.41       60.15    125.18 o 
  25   7   1      645.84      507.17    205.06 o 
  27   7   1      276.99      173.19    110.48 o 
  29   7   1       47.48       32.19    103.57 o 
  31   7   1      261.21      645.37    453.13 o 
  33   7   1      503.03      430.37    285.10 o 
 -30   8   1     2398.65     2213.99    592.25 o 
 -28   8   1      537.21      553.97    324.13 o 
 -26   8   1      807.24      990.47    465.96 o 
 -24   8   1      588.22      527.28    199.62 o 
 -22   8   1      771.58      513.72    152.43 o 
 -20   8   1     2189.05     2194.15    535.82 o 
 -18   8   1     2584.15     2164.68    356.28 o 
 -16   8   1      255.60      311.03    164.10 o 
 -14   8   1     1386.56     1160.43    218.76 o 
 -12   8   1      724.06      669.50    135.99 o 
 -10   8   1    12925.41    12407.59    528.98 o 
  -8   8   1     1485.13     1613.66    192.30 o 
  -6   8   1     8895.71     8671.68    428.18 o 
  -4   8   1      276.73      175.92     88.67 o 
  -2   8   1       34.77       83.50     74.29 o 
   0   8   1       24.65       99.61     57.04 o 
   2   8   1     1252.39     1411.21    132.55 o 
   4   8   1      589.47      479.11     92.38 o 
   6   8   1     1141.55     1142.50    184.13 o 
   8   8   1     3227.62     3223.74    262.85 o 
  10   8   1      236.31      179.46     80.06 o 
  12   8   1     8951.80     8957.75    640.04 o 
  14   8   1     2248.59     2238.36    557.24 o 
  16   8   1     1459.20     1388.05    297.01 o 
  18   8   1       57.69      434.25    143.78 o 
  20   8   1       59.69       53.04     98.15 o 
  22   8   1        5.44       21.82    130.31 o 
  24   8   1       25.12      151.82    195.67 o 
  26   8   1       24.43       19.51    159.35 o 
  28   8   1      349.33      656.57    388.09 o 
  30   8   1     1241.12      966.97    406.16 o 
 -27   9   1      619.42      525.04    319.07 o 
 -25   9   1        1.71        0.00    285.83 o 
 -23   9   1     1312.91      755.22    435.79 o 
 -21   9   1     1087.37     1147.43    226.32 o 
 -19   9   1     2882.27     3501.36    397.44 o 
 -17   9   1     1270.20     1224.24    227.54 o 
 -15   9   1      171.08      108.93     94.66 o 
 -13   9   1     2031.22     2174.05    422.47 o 
 -11   9   1      917.09     1033.57    211.65 o 
  -9   9   1     1565.11     1366.71    219.23 o 
  -7   9   1     1355.10     1607.30    206.39 o 
  -5   9   1      560.71      399.51     83.72 o 
  -3   9   1      456.73      510.08    107.15 o 
  -1   9   1     1898.26     1744.63    188.28 o 
   1   9   1       17.12       50.51     72.90 o 
   3   9   1     1853.61     2194.43    227.78 o 
   5   9   1     2387.25     2402.19    223.99 o 
   7   9   1     1998.74     1685.24    246.32 o 
   9   9   1     1871.27     1896.13    280.67 o 
  11   9   1     2660.32     2706.67    398.21 o 
  13   9   1     1101.81     1265.53    248.10 o 
  15   9   1     3609.11     3501.19    430.92 o 
  17   9   1       89.25        2.89    119.87 o 
  19   9   1     1666.87     1710.00    385.21 o 
  21   9   1      177.38      111.43    150.97 o 
  23   9   1     1233.85     1169.38    325.03 o 
  25   9   1       32.29        1.45    231.26 o 
 -20  10   1      472.15      356.65    289.08 o 
 -18  10   1      201.18      309.32    252.58 o 
 -16  10   1      357.85      266.00    200.50 o 
 -14  10   1      334.66       45.62     98.62 o 
 -12  10   1       26.22        1.08    123.86 o 
 -10  10   1      177.49      180.60    109.84 o 
  -8  10   1     1029.61      951.96    196.99 o 
  -6  10   1      196.26      366.10    165.22 o 
  -4  10   1       25.78       42.63     79.02 o 
  -2  10   1      500.07      305.01    109.98 o 
   0  10   1       17.95      153.78     88.89 o 
   2  10   1     1960.74     2269.52    319.51 o 
   4  10   1       62.58       93.85    111.51 o 
   6  10   1     1500.75     1687.86    255.11 o 
   8  10   1      462.80      482.04    288.37 o 
  10  10   1       11.20       31.52     92.47 o 
  12  10   1     2366.68     2527.82    350.11 o 
  14  10   1     1620.98     2051.01    322.60 o 
  16  10   1       14.54      181.51    130.60 o 
  18  10   1       21.33      129.36    221.51 o 
  20  10   1       16.85      614.29    373.64 o 
 -13  11   1      964.16     1480.81    568.40 o 
 -11  11   1     5258.36     6535.03    992.63 o 
  -9  11   1     2668.09     2721.63    966.97 o 
  -7  11   1     2958.07     3206.92   1002.93 o 
  -5  11   1     3251.90     3672.51    445.28 o 
  -3  11   1     2548.30     2997.56    509.31 o 
  -1  11   1      352.25      596.93    247.96 o 
   1  11   1      456.73      633.31    201.23 o 
   3  11   1       90.32      213.17    141.90 o 
   5  11   1       68.31       76.20    138.35 o 
   7  11   1      793.52      393.17    322.21 o 
   9  11   1      412.67      359.39    199.76 o 
 -40   0   2       52.88       93.95    368.58 o 
 -38   0   2     6732.59     5974.55   1026.95 o 
 -36   0   2      272.87      473.01    348.34 o 
 -34   0   2     2287.54     1170.05    667.41 o 
 -32   0   2      396.30      358.46    163.33 o 
 -30   0   2      461.12      409.05    232.35 o 
 -28   0   2      295.01       64.32    245.72 o 
 -26   0   2     1672.20     2244.70    613.93 o 
 -24   0   2     5086.66     5213.82    532.36 o 
 -22   0   2     1005.40     1338.21    211.08 o 
 -20   0   2    31215.26    30598.71   1055.35 o 
 -18   0   2     2346.99     2856.14    374.82 o 
 -16   0   2    73558.41    73930.27   1300.41 o 
 -14   0   2     1082.24      688.60     91.61 o 
 -12   0   2     4922.34     6007.55    455.66 o 
 -10   0   2    28768.20    33744.44    822.13 o 
  -8   0   2     1128.55     8482.80   2877.04 o 
  -6   0   2    27996.07    39707.77    554.78 o 
   4   0   2    38992.55    50080.44   1362.58 o 
   6   0   2   156117.38   172100.98   3511.68 o 
   8   0   2    37996.26    38267.30    498.98 o 
  10   0   2    85110.16    90151.19   1773.41 o 
  12   0   2     1196.58     1042.10    128.38 o 
  14   0   2    14832.30    15426.78    527.75 o 
  16   0   2     8733.85     8750.63    384.83 o 
  18   0   2     6822.61     6391.00    541.72 o 
  20   0   2    12902.77    12493.83    760.17 o 
  22   0   2    52223.43    54079.15   1743.33 o 
  24   0   2    27269.56    28525.44   1884.26 o 
  26   0   2    49383.27    49350.86   2739.03 o 
  28   0   2      969.47     1086.41    312.57 o 
  30   0   2    11348.00    11954.42    778.64 o 
  32   0   2     2715.92     2730.76    406.01 o 
  34   0   2     5596.75     6781.60   1626.61 o 
  36   0   2     6044.92     6930.68   1166.07 o 
  38   0   2      158.57      144.54    280.41 o 
  40   0   2      532.24        1.08    194.04 o 
 -41   1   2      983.93       75.88    346.17 o 
 -39   1   2       72.32        5.80    163.08 o 
 -37   1   2      971.20      711.03    358.85 o 
 -35   1   2       14.03       33.97    171.37 o 
 -33   1   2      129.33      102.32    198.15 o 
 -31   1   2      657.30      666.98    344.33 o 
 -29   1   2        3.93       91.81     94.11 o 
 -27   1   2      337.87      138.37    127.99 o 
 -25   1   2       34.36       79.86     52.39 o 
 -23   1   2     4326.49     4374.02    234.28 o 
 -21   1   2      315.30      179.60     70.33 o 
 -19   1   2    13343.30    13235.30    345.67 o 
 -17   1   2    13736.67    15330.85    417.60 o 
 -15   1   2     4512.73     4434.13    229.06 o 
 -13   1   2     2133.39     1988.89    131.33 o 
 -11   1   2    11854.04    12003.43    239.74 o 
  -9   1   2      151.13      270.91    101.80 o 
  -7   1   2     7358.38     6349.60     87.82 o 
  -5   1   2    42034.82    45687.05    277.84 o 
  -3   1   2     1618.27     1079.60     53.27 o 
  -1   1   2    21658.50     9142.62   3326.44 o 
   1   1   2        7.37     2018.16    601.64 o 
   3   1   2    35834.39    33194.72   2965.82 o 
   5   1   2    12332.96    11588.75    152.63 o 
   7   1   2     1990.41     2281.07    104.77 o 
   9   1   2      728.30      748.12     70.77 o 
  11   1   2     2526.12     2322.03    161.23 o 
  13   1   2      159.21      158.38     52.33 o 
  15   1   2     3497.27     4587.40    193.10 o 
  17   1   2     6893.97     6821.83    190.30 o 
  19   1   2     1120.82     1062.31    112.53 o 
  21   1   2      421.88      618.05    141.66 o 
  23   1   2     3595.44     3620.20    308.37 o 
  25   1   2     2507.16     2479.27    231.06 o 
  27   1   2      101.25       25.66     98.69 o 
  29   1   2      153.52       80.39    100.07 o 
  31   1   2     2991.15     2479.14    360.62 o 
  33   1   2      487.98      111.56    109.13 o 
  35   1   2       32.62      206.81    131.73 o 
  37   1   2     1128.33     1472.88    304.41 o 
  39   1   2       77.80      165.75    131.93 o 
  41   1   2       56.32        2.53    299.20 o 
 -40   2   2       53.19        0.72    191.52 o 
 -38   2   2     3651.11     3493.97    503.29 o 
 -36   2   2      231.97      127.71    113.54 o 
 -34   2   2     1368.84     1096.79    272.33 o 
 -32   2   2     1879.66     1404.53    294.78 o 
 -30   2   2     2883.78     2661.91    583.71 o 
 -28   2   2     1509.00     1701.85    263.96 o 
 -26   2   2      240.75      439.86    105.05 o 
 -24   2   2     6417.12     6118.97    283.01 o 
 -22   2   2     2694.52     2783.84    180.58 o 
 -20   2   2    17054.58    17003.44    362.53 o 
 -18   2   2     2164.60     1993.69    130.20 o 
 -16   2   2    22790.73    22878.43    524.52 o 
 -14   2   2      368.35      367.99     65.10 o 
 -12   2   2    54703.77    56176.83    852.96 o 
 -10   2   2     3436.61     4024.29    136.25 o 
  -8   2   2    75387.38    76683.42    722.45 o 
  -6   2   2    24271.54    23959.03    391.76 o 
  -4   2   2    22738.43    26044.56    182.78 o 
  -2   2   2     5733.13     6861.71     83.94 o 
   0   2   2      320.41      411.86     21.07 o 
   2   2   2    33404.82    35686.96    227.92 o 
   4   2   2      490.94      738.62     43.02 o 
   6   2   2     3300.85     3598.23    123.90 o 
   8   2   2     7885.23     9067.96    245.43 o 
  10   2   2    24094.97    26589.43    452.30 o 
  12   2   2    10057.52    10418.41    306.97 o 
  14   2   2    27275.18    27856.72    615.29 o 
  16   2   2      536.80      562.38     95.81 o 
  18   2   2    19356.22    19618.53    660.02 o 
  20   2   2      326.05      338.13     98.78 o 
  22   2   2    19642.56    20462.26    513.75 o 
  24   2   2     5208.26     5531.26    412.27 o 
  26   2   2    23073.13    22090.72    842.88 o 
  28   2   2      124.38      212.24    110.98 o 
  30   2   2     5043.93     4731.67    363.46 o 
  32   2   2     3433.42     3474.30    452.02 o 
  34   2   2     4018.59     3378.19    424.28 o 
  36   2   2     5910.99     6284.91    736.57 o 
  38   2   2      129.13      125.94    108.30 o 
  40   2   2     3019.47     3284.44    608.33 o 
  42   2   2      176.28        1.08    275.71 o 
 -41   3   2     4552.47     4171.42   1008.16 o 
 -39   3   2      364.52        9.76    140.58 o 
 -37   3   2     5232.20     6473.14    566.21 o 
 -35   3   2       16.49      154.77    109.09 o 
 -33   3   2      270.14      315.94    152.54 o 
 -31   3   2     2999.59     3087.81    353.24 o 
 -29   3   2       20.52      138.20    115.24 o 
 -27   3   2     2614.70     2757.86    261.25 o 
 -25   3   2       16.89       32.77     44.61 o 
 -23   3   2    12748.80    13620.95    413.97 o 
 -21   3   2     3253.02     3185.64    279.83 o 
 -19   3   2    13251.15    13495.35    517.70 o 
 -17   3   2     5453.29     5476.97    222.81 o 
 -15   3   2     8055.70     7701.30    255.51 o 
 -13   3   2       16.08       49.15     44.56 o 
 -11   3   2     7141.51     6843.75    254.57 o 
  -9   3   2     8120.77     9028.50    237.00 o 
  -7   3   2       25.83       82.04     29.06 o 
  -5   3   2     3392.88     2991.23    170.50 o 
  -3   3   2     1876.12     1789.53     48.49 o 
  -1   3   2    57230.61    60990.89    452.73 o 
   1   3   2    72331.20    74460.66    334.27 o 
   3   3   2     9813.17     9658.74    133.30 o 
   5   3   2    11879.00    13679.35    241.40 o 
   7   3   2      150.54      252.15     78.78 o 
   9   3   2     6919.39     7108.20    192.24 o 
  11   3   2     6693.90     7746.55    222.86 o 
  13   3   2     2531.09     2513.26    179.33 o 
  15   3   2     1455.33     1364.98    150.76 o 
  17   3   2     2652.59     2996.59    247.62 o 
  19   3   2     4738.66     4937.38    281.46 o 
  21   3   2      924.40     1002.04    133.61 o 
  23   3   2    12700.60    12591.80    511.16 o 
  25   3   2     2376.87     2244.34    216.01 o 
  27   3   2     4882.12     5204.09    372.05 o 
  29   3   2        0.75        9.22     61.19 o 
  31   3   2     1369.31     1639.24    228.23 o 
  33   3   2      530.32      579.78    212.66 o 
  35   3   2      764.67      950.20    270.21 o 
  37   3   2       17.37       28.91    140.08 o 
  39   3   2      403.96      240.22    190.43 o 
  41   3   2      376.08       69.38    183.57 o 
 -36   4   2       22.62      116.83    177.78 o 
 -34   4   2      226.31      368.49    138.58 o 
 -32   4   2      985.51      943.30    222.84 o 
 -30   4   2     3933.04     4057.51    404.03 o 
 -28   4   2      715.41      940.31    202.57 o 
 -26   4   2     4718.85     4782.50    330.43 o 
 -24   4   2       15.22       26.10     63.98 o 
 -22   4   2     3644.14     3453.05    284.52 o 
 -20   4   2     1618.43     1628.24    187.92 o 
 -18   4   2      110.21      165.50     82.93 o 
 -16   4   2     3213.41     3075.81    161.25 o 
 -14   4   2     2131.48     2065.58    203.01 o 
 -12   4   2      268.82      290.18     89.90 o 
 -10   4   2        6.05       46.47     41.08 o 
  -8   4   2    24796.42    23510.80    252.10 o 
  -6   4   2       47.33       49.82     48.26 o 
  -4   4   2    29985.58    29848.67    407.46 o 
  -2   4   2     4189.75     4395.59     95.37 o 
   0   4   2    48260.73    48504.37    514.85 o 
   2   4   2     3604.09     3627.35    106.81 o 
   4   4   2     1257.33     1298.05     91.44 o 
   6   4   2    13876.04    14606.33    275.88 o 
   8   4   2      398.93      334.68     77.32 o 
  10   4   2    18230.92    18950.45    338.38 o 
  12   4   2     2970.90     3030.68    212.26 o 
  14   4   2    19421.90    20018.58    650.38 o 
  16   4   2       26.78       54.09     40.89 o 
  18   4   2    12117.91    11592.92    451.42 o 
  20   4   2      589.44      616.97    120.96 o 
  22   4   2    10447.78    10828.20    474.54 o 
  24   4   2       19.83       13.73     66.34 o 
  26   4   2     6652.25     6608.32    424.91 o 
  28   4   2       13.24       71.51     77.47 o 
  30   4   2      111.98      108.68    102.50 o 
  32   4   2     1947.94     1768.19    261.11 o 
  34   4   2        4.97      126.10    131.03 o 
  36   4   2     3893.45     4636.43    498.01 o 
  38   4   2      471.09      135.14    174.89 o 
 -35   5   2      238.80      160.26    174.85 o 
 -33   5   2     2819.21     3064.76    476.33 o 
 -31   5   2     2120.67     2081.04    358.14 o 
 -29   5   2     6803.30     7706.30    776.73 o 
 -27   5   2      244.91      163.33     96.92 o 
 -25   5   2     1212.23      915.51    395.48 o 
 -23   5   2     4845.84     4800.61    310.78 o 
 -21   5   2     2219.32     2123.42    199.73 o 
 -19   5   2    38188.33    38299.59    783.93 o 
 -17   5   2     9412.47     9331.01    376.46 o 
 -15   5   2     6958.50     6030.42    367.49 o 
 -13   5   2      575.95      637.23    104.19 o 
 -11   5   2     9169.19     8470.33    235.40 o 
  -9   5   2     4608.01     4834.69    161.19 o 
  -7   5   2    11774.73    11389.25    329.51 o 
  -5   5   2    12142.44    12011.86    298.72 o 
  -3   5   2    13822.32    14514.10    234.02 o 
  -1   5   2     3533.06     3052.84    107.63 o 
   1   5   2    11568.79    10963.18    240.33 o 
   3   5   2     7006.33     7002.50    143.52 o 
   5   5   2     1814.09     2176.16    235.16 o 
   7   5   2     8925.35     8955.73    165.85 o 
   9   5   2      606.35      465.00     67.41 o 
  11   5   2     8893.86     9242.87    252.87 o 
  13   5   2     4903.29     4887.53    255.46 o 
  15   5   2       51.92       76.73     56.42 o 
  17   5   2     3367.19     3125.47    234.60 o 
  19   5   2     1090.58     1044.28    129.22 o 
  21   5   2     1069.19     1035.79    176.44 o 
  23   5   2     5931.91     6449.18    400.50 o 
  25   5   2      849.25      693.49    195.99 o 
  27   5   2      777.13      720.45    168.08 o 
  29   5   2      198.44      185.83    191.49 o 
  31   5   2     2755.89     3093.98    368.12 o 
  33   5   2        6.08       86.70    158.81 o 
  35   5   2     1314.75     1637.19    406.18 o 
 -34   6   2      601.43      570.57    321.60 o 
 -32   6   2        2.56       74.19    139.05 o 
 -30   6   2     2355.91     3844.02    592.32 o 
 -28   6   2      253.77      143.49     88.94 o 
 -26   6   2     1079.61     1153.39    208.91 o 
 -24   6   2        0.33      123.13    101.38 o 
 -22   6   2     2450.28     2464.02    284.81 o 
 -20   6   2     4783.77     5427.51    392.58 o 
 -18   6   2       34.30      136.10    103.79 o 
 -16   6   2     2149.65     2292.89    241.98 o 
 -14   6   2       42.65      186.50     82.77 o 
 -12   6   2      986.26     1328.19    165.82 o 
 -10   6   2      277.48      321.13     59.02 o 
  -8   6   2    15184.06    15887.26    461.58 o 
  -6   6   2      291.63      283.24     67.08 o 
  -4   6   2     5045.98     4891.97    154.43 o 
  -2   6   2      325.92      252.31     51.17 o 
   0   6   2        1.60       17.41     29.01 o 
   2   6   2     1357.60     1264.82     86.91 o 
   4   6   2       17.67       22.08     22.50 o 
   6   6   2     1414.63     1389.04    134.10 o 
   8   6   2     1466.69     1230.53    129.94 o 
  10   6   2      284.32      207.72     38.65 o 
  12   6   2      259.09      242.96     84.77 o 
  14   6   2     2174.55     2341.00    204.26 o 
  16   6   2      240.87      166.37     89.23 o 
  18   6   2    11420.82    11338.10    531.95 o 
  20   6   2     1438.78     1683.88    230.10 o 
  22   6   2      658.66      507.23    220.70 o 
  24   6   2      134.45       86.81    103.53 o 
  26   6   2      395.73      354.25    148.17 o 
  28   6   2      180.93      128.21    131.76 o 
  30   6   2      363.11      390.86    244.13 o 
  32   6   2       87.97        0.36    168.76 o 
  34   6   2        1.49        0.36    127.56 o 
 -31   7   2     5246.40     6247.73   1007.80 o 
 -29   7   2    11158.89    13230.09   1025.15 o 
 -27   7   2     1224.95      991.77    220.57 o 
 -25   7   2      159.02      189.02    136.96 o 
 -23   7   2     4360.83     4458.17    389.56 o 
 -21   7   2      474.72      512.45    164.34 o 
 -19   7   2     6672.84     6973.72    475.79 o 
 -17   7   2       97.50       19.30     74.54 o 
 -15   7   2     1983.23     2176.59    198.09 o 
 -13   7   2       81.59       72.99     69.03 o 
 -11   7   2     6607.49     6684.38    442.66 o 
  -9   7   2      202.95      258.89     57.79 o 
  -7   7   2    18846.68    18263.01    523.12 o 
  -5   7   2      398.06      251.01    128.36 o 
  -3   7   2     5170.14     4259.29    261.15 o 
  -1   7   2     1841.57     2067.61    187.51 o 
   1   7   2     3837.64     4329.48    222.16 o 
   3   7   2     2452.14     2160.68    170.33 o 
   5   7   2       63.22      125.85     75.77 o 
   7   7   2     3333.00     3009.22    279.48 o 
   9   7   2      227.71      111.20     57.55 o 
  11   7   2     6210.54     6170.83    312.04 o 
  13   7   2     6995.42     7132.94    428.11 o 
  15   7   2     2215.33     2513.19    266.13 o 
  17   7   2       44.60       79.90     75.90 o 
  19   7   2     3156.84     3332.44    330.31 o 
  21   7   2      133.90      108.68     95.45 o 
  23   7   2     1332.31     1058.61    235.21 o 
  25   7   2      101.83      311.06    136.35 o 
  27   7   2      290.48      290.70    126.00 o 
  29   7   2     3053.85     3620.87    442.20 o 
  31   7   2       23.35        0.36    158.27 o 
  33   7   2      647.18      306.42    259.09 o 
 -30   8   2     1265.41      562.26    294.86 o 
 -28   8   2       57.78       13.19    125.26 o 
 -26   8   2      144.25      192.00    149.06 o 
 -24   8   2      156.03      155.26     90.80 o 
 -22   8   2      300.15      281.22    152.64 o 
 -20   8   2     3997.44     4469.47    484.50 o 
 -18   8   2      501.07      196.31    165.17 o 
 -16   8   2     3040.76     2269.02    306.32 o 
 -14   8   2        0.53       49.93     86.99 o 
 -12   8   2       51.62      180.51    103.53 o 
 -10   8   2      404.33      405.55    112.82 o 
  -8   8   2        5.01       27.07     58.02 o 
  -6   8   2     2096.99     1931.49    186.22 o 
  -4   8   2        9.34      120.61     67.99 o 
  -2   8   2     1556.38     1695.21    165.66 o 
   0   8   2        3.18       56.59     51.92 o 
   2   8   2     2271.78     2483.97    199.94 o 
   4   8   2       95.16      141.65     68.14 o 
   6   8   2       68.09       82.53     75.68 o 
   8   8   2        0.42       52.98     75.05 o 
  10   8   2       60.40       52.83    106.69 o 
  12   8   2     1223.36     1068.80    300.16 o 
  14   8   2      236.60      278.45    166.46 o 
  16   8   2       42.86       77.99     85.10 o 
  18   8   2       79.78      103.58    110.95 o 
  20   8   2      696.85      856.81    387.26 o 
  22   8   2       38.10       21.77    111.70 o 
  24   8   2      673.40      435.79    150.49 o 
  26   8   2      387.63      196.19    188.18 o 
  28   8   2       23.43        0.00    164.78 o 
  30   8   2       69.01      469.75    350.51 o 
 -25   9   2     3182.68     3044.01    899.40 o 
 -23   9   2      300.76        0.36    147.79 o 
 -21   9   2      141.18      322.94    147.49 o 
 -19   9   2     2683.65     2764.62    346.19 o 
 -17   9   2     1065.07     1216.78    257.44 o 
 -15   9   2     1732.49     1902.87    332.93 o 
 -13   9   2     6556.59     6198.50    748.12 o 
 -11   9   2     8274.17     8944.19    732.45 o 
  -9   9   2      981.84     1218.26    223.39 o 
  -7   9   2     7009.18     7938.27    432.42 o 
  -5   9   2      282.26      175.58     65.16 o 
  -3   9   2     1561.90     1675.26    206.11 o 
  -1   9   2      300.73      465.73    131.16 o 
   1   9   2     1275.49     1280.01    149.85 o 
   3   9   2      530.52      608.90    115.83 o 
   5   9   2      444.30      679.14    189.00 o 
   7   9   2     3422.26     3628.07    368.68 o 
   9   9   2     1926.85     1887.49    275.65 o 
  11   9   2     8037.57     9043.67    593.81 o 
  13   9   2      293.55      339.99    179.47 o 
  15   9   2     3035.75     3018.02    574.73 o 
  17   9   2      236.82       98.36    128.34 o 
  19   9   2      213.75      100.83    113.58 o 
  21   9   2      188.17      221.24    231.81 o 
  23   9   2       66.39      172.21    172.35 o 
  25   9   2      233.90      231.62    221.87 o 
 -20  10   2      428.48      295.58    276.43 o 
 -18  10   2       94.33      192.24    204.52 o 
 -16  10   2      104.92      323.28    275.35 o 
 -14  10   2      744.81      688.25    212.05 o 
 -12  10   2     2081.17     2688.33    349.06 o 
 -10  10   2      784.78     1003.63    206.57 o 
  -8  10   2     6702.46     7669.95    532.32 o 
  -6  10   2     1333.93     1327.99    195.94 o 
  -4  10   2     4282.49     4727.38    337.68 o 
  -2  10   2      253.22      238.08    103.13 o 
   0  10   2     1714.92     1662.95    240.79 o 
   2  10   2      314.31      384.31    132.96 o 
   4  10   2      117.98       86.30     96.07 o 
   6  10   2      277.91      551.97    142.73 o 
   8  10   2       45.93      216.94    121.37 o 
  10  10   2      728.06      975.96    211.90 o 
  12  10   2      578.98      389.62    149.68 o 
  14  10   2     7758.00     8549.28    626.32 o 
  16  10   2      114.56       51.32    111.97 o 
  18  10   2     1455.63     1037.90    311.83 o 
 -11  11   2      180.67      643.92    349.06 o 
  -9  11   2      221.94      261.84    270.83 o 
  -7  11   2      657.43      443.68    177.65 o 
  -5  11   2     2170.69     2598.80    461.83 o 
  -3  11   2     1085.55     1049.37    316.18 o 
  -1  11   2      805.36      522.32    458.01 o 
   1  11   2       10.40        2.89    125.87 o 
   3  11   2      875.35      638.01    335.35 o 
   5  11   2        6.45        1.45    107.99 o 
   7  11   2      277.81      244.22    135.26 o 
   9  11   2       24.40        6.73    159.96 o 
 -41   1   3      183.78       66.13    205.25 o 
 -39   1   3     3963.64     4140.30    746.99 o 
 -37   1   3        4.35       54.93    200.44 o 
 -35   1   3     2065.58     1604.11    344.32 o 
 -33   1   3       25.90    40042.05  54456.98 o 
 -31   1   3     1544.56     1438.41    319.52 o 
 -29   1   3       15.58       70.04     97.04 o 
 -27   1   3      102.06       71.62     91.94 o 
 -25   1   3     3065.50     2755.22    197.56 o 
 -23   1   3      897.75      662.71    108.33 o 
 -21   1   3     8413.93     8819.87    335.41 o 
 -19   1   3      431.98      606.19     93.39 o 
 -17   1   3    57587.49    47751.11   8054.63 o 
 -15   1   3    55454.23    55934.85    444.22 o 
 -13   1   3     2690.16     2147.77    274.21 o 
 -11   1   3    12701.74    13792.67    393.60 o 
  -9   1   3    15094.28    17272.97    297.19 o 
  -7   1   3     3257.94     3338.91    130.14 o 
  -5   1   3    58446.26    56622.26    229.28 o 
  -3   1   3    25886.62    31062.29    312.75 o 
  -1   1   3     4364.19     2647.11     64.58 o 
   3   1   3      939.96      718.21     41.14 o 
   5   1   3     3596.28     3239.67     98.48 o 
   7   1   3    13725.12    14793.92    189.65 o 
   9   1   3    35289.66    37511.93    396.32 o 
  11   1   3    69591.41    72380.65   1024.55 o 
  13   1   3    39424.61    43132.80    663.62 o 
  15   1   3    14472.73    13850.75    347.61 o 
  17   1   3    14927.37    15200.71    444.48 o 
  19   1   3      657.72      562.80    148.30 o 
  21   1   3    17847.57    17277.53    590.65 o 
  23   1   3      636.31      706.18    160.42 o 
  25   1   3    33590.07    33275.80    801.26 o 
  27   1   3     1890.92     1759.38    266.79 o 
  29   1   3     9649.13     9324.24    630.94 o 
  31   1   3       18.07       71.07     93.55 o 
  33   1   3    12096.37    11581.75   1031.71 o 
  35   1   3     1799.96     2181.03    322.67 o 
  37   1   3     4135.11     3982.47    482.58 o 
  39   1   3      482.77       19.76    189.91 o 
 -40   2   3     1893.08     1551.63    544.55 o 
 -38   2   3     2851.26     2742.29    614.34 o 
 -36   2   3      746.62      675.24    215.17 o 
 -34   2   3      942.69      425.26    206.67 o 
 -32   2   3      242.80       90.19    129.09 o 
 -30   2   3     2014.04     1701.89    450.79 o 
 -28   2   3      108.25      142.96    135.97 o 
 -26   2   3       22.89       43.95     94.46 o 
 -24   2   3     4921.88     5362.17    289.48 o 
 -22   2   3      183.52      245.38     48.99 o 
 -20   2   3    13276.09    13701.82    302.76 o 
 -18   2   3    19451.05    20483.77    390.68 o 
 -16   2   3     5946.85     4198.37    984.16 o 
 -14   2   3    14981.96    14674.80    366.37 o 
 -12   2   3    10032.23     9987.96    265.86 o 
 -10   2   3       22.73       54.64     29.69 o 
  -8   2   3     3533.48     4093.14     80.46 o 
  -6   2   3       93.51       63.29     18.88 o 
  -4   2   3    15374.24    15299.36    164.36 o 
  -2   2   3      227.73      243.73     32.65 o 
   0   2   3     8456.22    10397.47    129.81 o 
   2   2   3       42.93       62.86     14.70 o 
   4   2   3     2529.24     2387.11     63.83 o 
   6   2   3     6948.97     8203.13    236.90 o 
   8   2   3    18830.28    21601.76    347.77 o 
  10   2   3     7707.73     7611.15    176.01 o 
  12   2   3    10141.41    10059.40    235.46 o 
  14   2   3     1259.77     1275.36    181.64 o 
  16   2   3      502.70      744.96     83.96 o 
  18   2   3       60.60       21.25     85.32 o 
  20   2   3     1151.60     1309.62    247.00 o 
  22   2   3     9222.43     9463.46    361.29 o 
  24   2   3      186.49      267.98     84.08 o 
  26   2   3     2550.12     2502.76    306.28 o 
  28   2   3      144.31      285.67    112.85 o 
  30   2   3     2208.11     2286.50    320.11 o 
  32   2   3      629.12      518.40    158.59 o 
  34   2   3     1882.73     1885.41    355.22 o 
  36   2   3      112.74      219.10    155.64 o 
  38   2   3        8.81      164.46    102.11 o 
  40   2   3       37.33        3.25    171.31 o 
 -41   3   3        0.82        0.36    308.23 o 
 -39   3   3      150.07      241.59    268.12 o 
 -37   3   3        3.26        2.53    103.85 o 
 -35   3   3      103.98      232.83    142.10 o 
 -33   3   3     1018.39     1091.31    364.54 o 
 -31   3   3        8.84       23.43     88.15 o 
 -29   3   3      134.15       35.03    110.33 o 
 -27   3   3      165.57       71.69     81.55 o 
 -25   3   3      109.54      112.66     55.02 o 
 -23   3   3       90.65      125.19     57.30 o 
 -21   3   3     5232.94     4947.40    278.31 o 
 -19   3   3      253.34      219.78     88.97 o 
 -17   3   3    16782.15    16647.70    488.62 o 
 -15   3   3      163.18       88.59     56.73 o 
 -13   3   3     7450.76     5801.13   1062.32 o 
 -11   3   3      198.35      186.30     24.09 o 
  -9   3   3    33169.85    34358.09    465.12 o 
  -7   3   3      469.91      546.29     35.09 o 
  -5   3   3    24266.61    24567.14    203.08 o 
  -3   3   3    21207.85    21162.88    218.79 o 
  -1   3   3     1510.73     1942.78     68.18 o 
   1   3   3     1620.42     1542.41     43.98 o 
   3   3   3    13922.13    13088.56    159.35 o 
   5   3   3     6914.49     7834.29    158.55 o 
   7   3   3     3432.12     3518.62    148.05 o 
   9   3   3     2101.11     2482.35    184.15 o 
  11   3   3     2188.18     2201.27    113.78 o 
  13   3   3    19149.84    20119.83    377.52 o 
  15   3   3     9702.80    10187.54    370.73 o 
  17   3   3    13275.63    12799.12    437.34 o 
  19   3   3       97.55      127.70     65.39 o 
  21   3   3    12835.85    12708.25    480.03 o 
  23   3   3       11.95       20.02     57.95 o 
  25   3   3    19105.05    17711.45    655.03 o 
  27   3   3      309.14      109.40     75.31 o 
  29   3   3     2854.03     2921.32    273.43 o 
  31   3   3      153.40      140.44     89.89 o 
  33   3   3     1652.33     2062.59    301.07 o 
  35   3   3      521.56      756.06    232.20 o 
  37   3   3     1460.88     1750.31    313.27 o 
  39   3   3     1639.65     1215.66    365.50 o 
  41   3   3       72.27       47.34    257.28 o 
 -36   4   3      513.97      652.84    373.82 o 
 -34   4   3     7377.91     7805.73    599.16 o 
 -32   4   3       21.65      149.24    145.08 o 
 -30   4   3     7798.25     8983.21    604.80 o 
 -28   4   3      702.16      940.07    194.74 o 
 -26   4   3     3006.49     3360.69    249.36 o 
 -24   4   3     5974.94     5787.28    369.11 o 
 -22   4   3     1821.01     1798.15    208.21 o 
 -20   4   3    13202.58    12671.63    432.92 o 
 -18   4   3    15540.18    14426.37    474.79 o 
 -16   4   3     3142.07     3089.04    215.83 o 
 -14   4   3     7509.45     7029.75    279.67 o 
 -12   4   3     4620.48     3712.33    458.84 o 
 -10   4   3     5136.21     4780.02    165.39 o 
  -8   4   3     4775.58     4455.16    124.63 o 
  -6   4   3      127.82      152.47     29.49 o 
  -4   4   3      932.33      721.65     40.94 o 
  -2   4   3    38622.02    38803.25    279.50 o 
   0   4   3    22253.88    21276.37    217.05 o 
   2   4   3    19782.18    20212.53    244.82 o 
   4   4   3    35763.05    36272.55    335.45 o 
   6   4   3     1318.13     1190.25     61.14 o 
   8   4   3    22040.20    21583.20    351.10 o 
  10   4   3      760.06      692.34    101.22 o 
  12   4   3    18297.26    17667.00    439.75 o 
  14   4   3      983.14      795.93    101.45 o 
  16   4   3       31.49       52.81     37.58 o 
  18   4   3     5902.97     6045.99    454.84 o 
  20   4   3     2255.98     1957.80    231.89 o 
  22   4   3     9926.04     9300.93    469.76 o 
  24   4   3      309.53      205.64    105.04 o 
  26   4   3     8452.82     8201.95    429.80 o 
  28   4   3      450.74      503.56    170.66 o 
  30   4   3     4311.70     5137.82    413.08 o 
  32   4   3      666.14      887.56    198.85 o 
  34   4   3     3420.70     3561.01    509.94 o 
  36   4   3       82.66       47.48    100.71 o 
  38   4   3      613.22      939.51    480.96 o 
 -35   5   3     1284.16     1911.86    441.49 o 
 -33   5   3      109.37      175.45    158.05 o 
 -31   5   3      279.01      120.37    143.09 o 
 -29   5   3      514.51      625.91    240.04 o 
 -27   5   3       49.27       14.35     93.90 o 
 -25   5   3     1349.95     1540.65    253.24 o 
 -23   5   3     3260.65     3364.69    287.27 o 
 -21   5   3      694.18      531.17    112.61 o 
 -19   5   3       10.99       37.50     47.93 o 
 -17   5   3      505.52      492.38     70.07 o 
 -15   5   3     1544.57     1390.72    127.26 o 
 -13   5   3     8514.36     8718.33    346.26 o 
 -11   5   3       38.66       30.92     21.43 o 
  -9   5   3     5987.96     5049.92    463.27 o 
  -7   5   3        1.10       29.59     20.26 o 
  -5   5   3    16528.85    17393.61    396.61 o 
  -3   5   3     5139.97     5561.71    198.29 o 
  -1   5   3     1689.70     1344.62     81.10 o 
   1   5   3     2491.19     1947.32    153.63 o 
   3   5   3        7.09       36.29     18.02 o 
   5   5   3       12.99        7.95     17.84 o 
   7   5   3    14387.05    15123.73    241.72 o 
   9   5   3     6786.59     6491.11    199.68 o 
  11   5   3      211.73      183.07     41.49 o 
  13   5   3     6241.36     6112.47    280.30 o 
  15   5   3       76.89       86.89     56.19 o 
  17   5   3    23059.50    22620.11    580.61 o 
  19   5   3     3114.92     3010.40    264.39 o 
  21   5   3     4904.46     4799.09    348.28 o 
  23   5   3     5446.95     5042.62    322.33 o 
  25   5   3     2857.47     2842.85    241.63 o 
  27   5   3     2206.36     2189.89    441.41 o 
  29   5   3       69.76      154.17    152.51 o 
  31   5   3      268.08      420.72    184.06 o 
  33   5   3       81.65        7.59    129.44 o 
  35   5   3     1503.42     2210.99    418.32 o 
 -34   6   3     1820.42     2670.73    693.43 o 
 -32   6   3     1191.58     1473.49    404.75 o 
 -30   6   3    11670.14    13665.09   1738.99 o 
 -28   6   3       34.26      210.98    219.16 o 
 -26   6   3     3676.64     4667.16    460.33 o 
 -24   6   3     1483.21     1559.76    234.60 o 
 -22   6   3     6716.43     7201.63    456.73 o 
 -20   6   3     7116.71     7060.89    441.82 o 
 -18   6   3     8322.31     8649.76    480.23 o 
 -16   6   3     8163.27     8362.95    451.79 o 
 -14   6   3     1369.44     1305.32    150.43 o 
 -12   6   3    18978.34    18458.84    546.22 o 
 -10   6   3      124.66      196.86     66.01 o 
  -8   6   3    34047.10    33380.04    645.21 o 
  -6   6   3      215.02      211.71     56.67 o 
  -4   6   3    25625.71    25187.38    409.13 o 
  -2   6   3      188.79      237.69     40.93 o 
   0   6   3    14601.72    13434.76    264.68 o 
   2   6   3     1779.03     1731.70    103.87 o 
   4   6   3    16459.55    16306.29    267.97 o 
   6   6   3     6470.76     1588.38   1904.33 o 
   8   6   3     1527.45     1743.65    122.49 o 
  10   6   3     4117.42     4141.59    204.22 o 
  12   6   3     1623.30     1904.65    144.16 o 
  14   6   3     6339.74     6400.67    284.15 o 
  16   6   3     2195.36     2235.99    265.25 o 
  18   6   3    11868.82    12031.44    595.39 o 
  20   6   3      184.25      206.96    150.39 o 
  22   6   3     8534.83     7734.92    532.29 o 
  24   6   3      356.85      535.32    222.76 o 
  26   6   3     2395.61     2613.12    361.94 o 
  28   6   3     3906.73     4470.65    468.47 o 
  30   6   3     2476.96     2482.85    348.00 o 
  32   6   3     2037.68     2194.85    439.16 o 
  34   6   3     2229.25     3109.77    725.95 o 
 -31   7   3      510.83      465.06    388.09 o 
 -29   7   3      212.09      399.22    215.42 o 
 -27   7   3      208.12      161.53    114.57 o 
 -25   7   3      726.26     1001.86    192.99 o 
 -23   7   3     1037.54     1484.30    223.93 o 
 -21   7   3      412.01      736.19    164.36 o 
 -19   7   3      366.46      321.76    136.90 o 
 -17   7   3      193.36      289.26     92.09 o 
 -15   7   3      315.76      224.64     69.13 o 
 -13   7   3       49.04       65.70     92.53 o 
 -11   7   3       11.66       76.79     74.14 o 
  -9   7   3      323.28      288.29    115.52 o 
  -7   7   3      287.52      251.83    101.89 o 
  -5   7   3        0.64       40.04     58.70 o 
  -3   7   3     3248.88     3846.15    217.46 o 
  -1   7   3     1085.30     1530.59    139.23 o 
   1   7   3     7378.44     8569.81    340.80 o 
   3   7   3      120.51      103.56     66.71 o 
   5   7   3     1161.59     1292.24    178.36 o 
   7   7   3     1513.13     1223.02    154.63 o 
   9   7   3        2.20        7.67     61.45 o 
  11   7   3     2126.43     2172.53    251.93 o 
  13   7   3      420.54      308.78     71.03 o 
  15   7   3      130.17      139.96    105.16 o 
  17   7   3      127.55       10.37     83.87 o 
  19   7   3     1507.70     1464.90    225.73 o 
  21   7   3      282.93      487.17    126.26 o 
  23   7   3     1471.11     1399.94    305.64 o 
  25   7   3       11.96       55.77    141.19 o 
  27   7   3      385.29       90.74    105.79 o 
  29   7   3      126.07      238.70    162.06 o 
  31   7   3      610.48      688.55    280.59 o 
 -30   8   3    10311.32    11687.85   1397.70 o 
 -28   8   3      151.21      191.15    252.22 o 
 -26   8   3     6418.47     7502.65    548.78 o 
 -24   8   3      276.70      158.23    148.44 o 
 -22   8   3     1783.13     2383.21    412.34 o 
 -20   8   3     3214.38     3213.01    347.39 o 
 -18   8   3      521.21      403.70    185.97 o 
 -16   8   3     3737.72     3909.24    427.57 o 
 -14   8   3     1990.30     2607.06    330.26 o 
 -12   8   3     9683.18     9784.49    518.46 o 
 -10   8   3      171.00      176.41    105.36 o 
  -8   8   3    15696.08    16128.93    633.71 o 
  -6   8   3        3.86       99.78     67.06 o 
  -4   8   3    19215.47    19415.20    535.36 o 
  -2   8   3       28.25       31.48     57.75 o 
   0   8   3    10688.17    11018.06    429.83 o 
   2   8   3        7.84       60.58     71.59 o 
   4   8   3     4676.74     4688.98    316.38 o 
   6   8   3     2896.03     2937.17    253.27 o 
   8   8   3       23.42       45.58     99.37 o 
  10   8   3     8416.84     7568.78    579.41 o 
  12   8   3      861.41      786.24    191.05 o 
  14   8   3     8046.21     8674.90    655.77 o 
  16   8   3      636.61      362.55    235.36 o 
  18   8   3     5841.55     5900.70    527.42 o 
  20   8   3       40.22       23.49    134.40 o 
  22   8   3     1325.27     1383.94    496.86 o 
  24   8   3       90.47       42.34    159.58 o 
  26   8   3      690.39      313.08    197.48 o 
  28   8   3     1204.29      922.16    379.06 o 
  30   8   3      861.56      423.86    274.99 o 
 -21   9   3      334.78      374.92    196.97 o 
 -19   9   3      436.36      683.99    365.54 o 
 -17   9   3      474.95      600.44    169.79 o 
 -15   9   3      804.24     1119.78    278.43 o 
 -13   9   3      188.77      432.74    184.67 o 
 -11   9   3      860.68     1006.33    201.74 o 
  -9   9   3      393.77      472.72    145.91 o 
  -7   9   3     1435.40     1465.23    181.39 o 
  -5   9   3      412.34      327.51     86.21 o 
  -3   9   3     1250.49     1380.45    252.02 o 
  -1   9   3      509.13      335.34     85.29 o 
   1   9   3     1584.62     1311.81    167.75 o 
   3   9   3     1079.06     1115.45    177.19 o 
   5   9   3     1881.37     1583.70    211.04 o 
   7   9   3       46.43      106.92     85.83 o 
   9   9   3      159.57       86.93     96.85 o 
  11   9   3      497.17      220.32    127.47 o 
  13   9   3     4196.76     4572.75    500.31 o 
  15   9   3      553.48      261.21    134.62 o 
  17   9   3     1261.77     1477.76    305.51 o 
  19   9   3      173.61      103.68     98.91 o 
  21   9   3     1137.91     1119.18    266.20 o 
  23   9   3       55.66        0.36    224.40 o 
 -18  10   3     1599.54     1769.13    381.78 o 
 -16  10   3      516.67      456.63    215.54 o 
 -14  10   3        3.08       51.32    153.81 o 
 -12  10   3     1511.35     1696.14    263.94 o 
 -10  10   3      378.70      336.75    192.78 o 
  -8  10   3     5034.76     5535.50    460.08 o 
  -6  10   3      226.41      329.74    111.90 o 
  -4  10   3     4759.28     5675.33    360.15 o 
  -2  10   3      188.90      279.29    103.19 o 
   0  10   3     2588.96     2564.93    314.20 o 
   2  10   3      643.94      591.00    140.72 o 
   4  10   3      814.65      951.63    191.46 o 
   6  10   3     4028.67     4561.19    389.23 o 
   8  10   3      252.35      508.33    119.52 o 
  10  10   3     1878.57     1348.64    258.71 o 
  12  10   3        4.78      165.54    119.72 o 
  14  10   3     1208.85      889.31    197.81 o 
  16  10   3       17.74      238.33    137.29 o 
  18  10   3     1499.64     1563.03    388.77 o 
 -11  11   3      327.78        5.78    263.42 o 
  -9  11   3     2341.26     2356.25    468.97 o 
  -7  11   3     1046.18      682.23    299.92 o 
  -3  11   3       12.28      212.47    213.20 o 
  -1  11   3     3870.84     4601.00    597.01 o 
   1  11   3       23.88        4.89    134.57 o 
   3  11   3     1787.55     1178.38    312.47 o 
   5  11   3      177.61      733.57    241.97 o 
   7  11   3      108.25      278.43    183.97 o 
   9  11   3      111.51        0.36    291.97 o 
 -40   0   4     1045.48      845.92    473.37 o 
 -38   0   4     1501.40     1546.58    500.83 o 
 -36   0   4     3938.36     2599.91    889.28 o 
 -34   0   4       23.40       14.82    190.79 o 
 -32   0   4      122.50      185.01    146.35 o 
 -30   0   4     1436.72      293.78    430.01 o 
 -28   0   4     1073.15      947.10    301.00 o 
 -26   0   4     1328.36     1875.04    502.28 o 
 -24   0   4     9630.74     8295.14    854.23 o 
 -22   0   4     7165.97     2664.33   4085.60 o 
 -20   0   4     1456.08     1334.10    500.83 o 
 -18   0   4    39702.22    42776.18   1451.54 o 
 -16   0   4    36426.82    39521.50   1904.31 o 
 -14   0   4    14342.37    17243.59   1403.48 o 
 -12   0   4     4318.54     3856.62    185.91 o 
 -10   0   4     2216.70     1265.42    245.28 o 
  -8   0   4    26789.03    34523.53    773.21 o 
  -6   0   4    31313.75    43322.12    589.85 o 
  -4   0   4   124821.70   110106.60    460.50 o 
  -2   0   4   135052.05   150886.91    995.77 o 
   0   0   4    15257.84    12578.53    157.98 o 
   2   0   4    17121.87    14803.63    236.38 o 
   4   0   4      412.17      515.75     69.35 o 
   6   0   4     3777.12     4045.87    143.48 o 
   8   0   4     5553.04     6620.92    263.85 o 
  10   0   4    23448.77    23664.80    769.94 o 
  12   0   4    10721.45    11068.18    466.04 o 
  14   0   4    38518.29    39703.53   1058.35 o 
  16   0   4     6119.46     5861.45    504.69 o 
  18   0   4     3270.38     3379.74    201.32 o 
  20   0   4    18742.73    19888.84    844.47 o 
  22   0   4      116.92       79.21     76.07 o 
  24   0   4    11853.87    13125.77   1702.50 o 
  26   0   4     2757.75     3374.76    431.59 o 
  28   0   4    22695.35    23839.23   1045.88 o 
  30   0   4       12.09      156.54    135.90 o 
  32   0   4    15911.24    16738.37   1963.39 o 
  34   0   4      117.96      154.30    146.76 o 
  36   0   4    11163.65    12122.91   1471.41 o 
  38   0   4      513.33      180.31    350.87 o 
  40   0   4      101.72        1.45    331.72 o 
 -41   1   4       88.35        3.97    269.57 o 
 -39   1   4      896.60      511.63    305.53 o 
 -37   1   4      575.91      236.00    109.53 o 
 -35   1   4      375.73      479.00    155.76 o 
 -33   1   4     1129.14      171.57    446.19 o 
 -31   1   4       83.51    33435.35  53789.02 o 
 -29   1   4     2533.51     2830.46    283.07 o 
 -27   1   4       46.34       17.81     88.35 o 
 -25   1   4      419.61      262.99    126.04 o 
 -23   1   4      388.74      416.49     70.03 o 
 -21   1   4     3117.85     2484.73    299.87 o 
 -19   1   4     1207.60      919.16    146.93 o 
 -17   1   4     1426.38     1509.83    109.56 o 
 -15   1   4        5.23       29.41     61.52 o 
 -13   1   4     4537.59     3434.48    724.08 o 
 -11   1   4     4721.05     5687.76    224.16 o 
  -9   1   4      234.50      148.61     57.56 o 
  -7   1   4      130.03       37.95     48.55 o 
  -5   1   4    18016.23    16476.68    138.68 o 
  -3   1   4      174.79      286.67     66.32 o 
  -1   1   4      503.24     1298.09     96.82 o 
   1   1   4    79267.13    82675.78    601.89 o 
   3   1   4    37856.07    36849.21    392.97 o 
   5   1   4      545.57      647.70     54.58 o 
   7   1   4    53821.32    55375.41    755.53 o 
   9   1   4    10912.36    11799.31    253.21 o 
  11   1   4    22129.58    23756.50    404.67 o 
  13   1   4      180.83      324.81     90.87 o 
  15   1   4     1576.86     1622.01     83.03 o 
  17   1   4      597.53      597.78    106.56 o 
  19   1   4     2124.78     2432.80    150.95 o 
  21   1   4     2294.05     2350.73    231.23 o 
  23   1   4     3146.24     3079.77    265.17 o 
  25   1   4       83.92      133.96     71.92 o 
  27   1   4      728.79      832.91    136.02 o 
  29   1   4      388.85      335.24    135.38 o 
  31   1   4     1879.99     1848.38    313.79 o 
  33   1   4      681.85      523.13    211.19 o 
  35   1   4      489.25      414.12    157.85 o 
  37   1   4      215.45      274.68    145.72 o 
  39   1   4      113.99        6.14    151.23 o 
 -40   2   4      379.47      896.51    389.90 o 
 -38   2   4        7.25        1.45    215.66 o 
 -36   2   4       65.84      144.37    156.59 o 
 -34   2   4      861.68      510.45    185.04 o 
 -32   2   4       21.69       26.58     98.21 o 
 -30   2   4      259.57      122.67     75.12 o 
 -28   2   4      236.26      160.14     91.44 o 
 -26   2   4     3636.14     4321.15    380.49 o 
 -24   2   4      219.55      244.00     68.61 o 
 -22   2   4     3242.03     3653.72    210.33 o 
 -20   2   4     1579.82     1255.70    217.17 o 
 -18   2   4    15858.33    15455.78    327.65 o 
 -16   2   4    12700.41    14451.03    445.35 o 
 -14   2   4      334.00      422.97     47.59 o 
 -12   2   4     7928.13     8436.15    230.28 o 
 -10   2   4      176.06      195.25     40.90 o 
  -8   2   4    19436.95    19863.69    251.08 o 
  -6   2   4    35903.63    37896.79    313.80 o 
  -4   2   4     2021.88     2128.94     65.06 o 
  -2   2   4     9882.05    11329.96    157.58 o 
   0   2   4    20380.71    21653.39    212.32 o 
   2   2   4    18885.60    20156.33    242.75 o 
   4   2   4     3973.79     4042.02    126.46 o 
   6   2   4     4324.79     4432.64    194.20 o 
   8   2   4    13120.12    13641.16    416.79 o 
  10   2   4     7172.63     6349.10    221.30 o 
  12   2   4    14358.86    14525.37    359.77 o 
  14   2   4    24656.21    23810.45    488.70 o 
  16   2   4    14433.52    15050.28    420.20 o 
  18   2   4     9835.34    10419.23    491.52 o 
  20   2   4     2134.84     2340.93    252.92 o 
  22   2   4        0.19       52.56    101.67 o 
  24   2   4     5925.74     6380.84    470.77 o 
  26   2   4     2432.62     1859.30    257.37 o 
  28   2   4     1534.73     1403.25    244.33 o 
  30   2   4        6.50       14.48     73.28 o 
  32   2   4     5373.39     5449.65    735.06 o 
  34   2   4       94.28       32.08    122.04 o 
  36   2   4     4037.00     4834.39    714.44 o 
  38   2   4      118.73      320.39    115.04 o 
  40   2   4      862.16      877.00    330.56 o 
 -41   3   4      903.26      640.67    343.28 o 
 -39   3   4     3184.64     3880.45    663.44 o 
 -37   3   4     2563.06     3260.97    444.98 o 
 -35   3   4     2578.77     3453.91    415.36 o 
 -33   3   4     2560.20     2744.78    366.69 o 
 -31   3   4     1130.72     1211.79    241.51 o 
 -29   3   4     1217.60     1438.41    220.97 o 
 -27   3   4     3830.90     3400.01    294.49 o 
 -25   3   4     2469.74     2478.58    167.40 o 
 -23   3   4     2390.64     2283.76    219.96 o 
 -21   3   4     7278.46     6817.37    347.27 o 
 -19   3   4     3285.53     3017.93    455.27 o 
 -17   3   4     6621.73     6212.77    208.51 o 
 -15   3   4    12836.80    12126.01    413.38 o 
 -13   3   4     2340.45     1295.22    459.41 o 
 -11   3   4     4437.78     3521.40    448.64 o 
  -9   3   4      530.26      634.37     43.82 o 
  -7   3   4    21329.80    21259.05    274.25 o 
  -5   3   4     1540.09     1928.00     93.18 o 
  -3   3   4      433.02      616.90     65.34 o 
  -1   3   4    31217.15    31719.22    234.27 o 
   1   3   4    12520.56    11986.19    154.21 o 
   3   3   4    18278.64    18204.50    248.58 o 
   5   3   4     2267.42     2048.81    129.23 o 
   7   3   4    22160.38    20707.69    394.33 o 
   9   3   4      576.94      637.49     91.92 o 
  11   3   4    10810.48    10177.92    299.26 o 
  13   3   4        4.57       54.39     43.94 o 
  15   3   4    12726.31    13116.61    350.16 o 
  17   3   4       90.84      195.76     55.91 o 
  19   3   4     1822.28     1786.87    209.98 o 
  21   3   4    14710.54    14177.42    610.11 o 
  23   3   4       29.85       34.12     89.68 o 
  25   3   4    23986.35    24266.67    926.52 o 
  27   3   4      404.95      400.83    162.70 o 
  29   3   4     8955.40     8952.81    459.32 o 
  31   3   4        4.67       34.61     83.04 o 
  33   3   4     6935.37     7865.86    631.91 o 
  35   3   4       14.49       17.65    143.97 o 
  37   3   4     1311.87     1753.88    399.00 o 
  39   3   4       38.42       79.15    137.28 o 
  41   3   4       42.54      217.35    235.78 o 
 -36   4   4       46.04      154.17    172.10 o 
 -34   4   4     1176.03     1235.28    256.86 o 
 -32   4   4      146.10       38.04    139.27 o 
 -30   4   4     1616.62     1673.17    281.43 o 
 -28   4   4       83.65       64.16     83.90 o 
 -26   4   4      293.62      157.06     60.83 o 
 -24   4   4      126.94      109.59     81.00 o 
 -22   4   4      278.02      250.13    116.15 o 
 -20   4   4     2225.88     2455.18    170.97 o 
 -18   4   4     3760.20     3783.93    190.24 o 
 -16   4   4     1610.46     1297.38    188.12 o 
 -14   4   4       30.92       43.00     47.17 o 
 -12   4   4      222.41      170.19     48.55 o 
 -10   4   4      855.71      726.62     57.87 o 
  -8   4   4     1540.90     1234.34    108.50 o 
  -6   4   4     8226.04     7651.37    170.67 o 
  -4   4   4     8199.68     9164.58    152.88 o 
  -2   4   4     1339.92     1495.32     77.25 o 
   0   4   4    10329.46    10551.04    181.26 o 
   2   4   4     8389.98     7937.02    184.02 o 
   4   4   4     2061.78     2086.05     65.33 o 
   6   4   4     1789.29     1966.06     89.73 o 
   8   4   4      327.41      276.47     57.91 o 
  10   4   4      454.36      413.04     71.00 o 
  12   4   4     1618.34     1538.58    115.94 o 
  14   4   4     6576.61     6009.28    229.50 o 
  16   4   4     7777.26     7344.67    274.91 o 
  18   4   4     4296.03     4334.80    276.67 o 
  20   4   4     5016.45     4766.60    297.17 o 
  22   4   4    12344.05    12480.94    552.40 o 
  24   4   4      779.49      606.11    139.47 o 
  26   4   4     3300.95     3436.39    273.53 o 
  28   4   4     1488.85     1391.57    168.19 o 
  30   4   4       80.86      124.48     98.82 o 
  32   4   4       25.71       87.69     91.54 o 
  34   4   4       27.96       79.43     94.12 o 
  36   4   4     1532.25     2175.13    329.63 o 
  38   4   4        7.09        0.36    329.91 o 
 -35   5   4     3069.30     3768.04    577.83 o 
 -33   5   4      562.84      556.59    244.33 o 
 -31   5   4     5327.01     5547.66    676.39 o 
 -29   5   4     1019.87     1239.48    427.66 o 
 -27   5   4     7872.80     8852.28    756.08 o 
 -25   5   4        0.06       23.26     93.32 o 
 -23   5   4     6138.44     6682.50    432.09 o 
 -21   5   4     1336.39     1729.75    170.14 o 
 -19   5   4    20590.80    20397.53    602.58 o 
 -17   5   4     1598.98     1861.01    185.71 o 
 -15   5   4    12737.40    12571.87    410.96 o 
 -13   5   4     9378.70     8822.25    292.94 o 
 -11   5   4    16268.03    16258.97    378.68 o 
  -9   5   4    12575.51    11760.72    218.70 o 
  -7   5   4    15916.53    15864.46    322.09 o 
  -5   5   4    28747.60    26774.18    709.87 o 
  -3   5   4     4848.85     4614.65    135.08 o 
  -1   5   4     9378.87     8816.98    149.89 o 
   1   5   4     1907.61     2075.05     74.59 o 
   3   5   4    40646.99    40017.12    377.17 o 
   5   5   4       84.89       78.84     24.68 o 
   7   5   4    29971.00    30089.21    366.94 o 
   9   5   4       56.34       95.08     33.87 o 
  11   5   4     9058.89     8983.98    290.33 o 
  13   5   4     5851.69     5824.79    244.56 o 
  15   5   4    10670.93    10847.80    301.46 o 
  17   5   4    15963.87    15929.58    533.18 o 
  19   5   4     1504.17     1769.83    272.15 o 
  21   5   4    13152.03    13543.19    566.83 o 
  23   5   4       91.50       59.79     67.99 o 
  25   5   4     6838.79     7374.83    440.01 o 
  27   5   4      214.78      202.58    168.78 o 
  29   5   4     6220.29     5952.45    503.50 o 
  31   5   4       23.09      101.42    116.14 o 
  33   5   4     4584.17     6243.74    721.51 o 
  35   5   4      144.27        2.89    127.30 o 
 -34   6   4      373.07      352.68    254.39 o 
 -32   6   4      322.48      231.83    148.88 o 
 -30   6   4        1.89        5.13    148.07 o 
 -28   6   4      537.00      477.15    237.34 o 
 -26   6   4      354.20      773.79    289.87 o 
 -24   6   4     1229.20     1109.14    198.06 o 
 -22   6   4       57.27       49.18     62.55 o 
 -20   6   4      629.76      582.06    140.08 o 
 -18   6   4      261.78      334.17    163.46 o 
 -16   6   4      549.63      425.72     83.99 o 
 -14   6   4     1258.20     1644.94    216.18 o 
 -12   6   4      199.16      238.86     91.33 o 
 -10   6   4        0.27       41.05     71.30 o 
  -8   6   4       24.75       26.58     42.57 o 
  -6   6   4     1145.92     1268.39    110.41 o 
  -4   6   4     3397.94     3425.45    193.68 o 
  -2   6   4      215.38      115.44     42.32 o 
   0   6   4     5147.49     4852.47    145.14 o 
   2   6   4      634.81      629.58     78.24 o 
   4   6   4     4411.91     4555.96    172.48 o 
   6   6   4     8818.80     8655.98    218.39 o 
   8   6   4      242.24      150.48     54.81 o 
  10   6   4     5896.96     5987.21    220.31 o 
  12   6   4        7.66       31.11     46.49 o 
  14   6   4     3044.59     2857.74    282.26 o 
  16   6   4      919.93      556.64    156.78 o 
  18   6   4      673.66      782.32    167.95 o 
  20   6   4       83.63       67.25     85.99 o 
  22   6   4     3873.37     3548.47    574.31 o 
  24   6   4      363.93      417.44    173.77 o 
  26   6   4     2860.22     3197.38    378.87 o 
  28   6   4        2.54      111.78    119.51 o 
  30   6   4      331.83      308.43    172.94 o 
  32   6   4      565.99      669.44    255.89 o 
  34   6   4      113.03      251.50    131.89 o 
 -33   7   4      148.44      285.10    317.26 o 
 -31   7   4    10416.44    11617.38   1385.77 o 
 -29   7   4     1225.70     1611.67    372.98 o 
 -27   7   4    11237.03    12671.47    783.19 o 
 -25   7   4       62.45       57.03     89.52 o 
 -23   7   4     9409.89     9881.92    510.87 o 
 -21   7   4      156.25      221.18     97.81 o 
 -19   7   4     8379.35     9093.29    509.74 o 
 -17   7   4     1890.54     2193.57    237.47 o 
 -15   7   4      223.79      109.11     84.50 o 
 -13   7   4     8306.27     8881.64    584.13 o 
 -11   7   4      539.19      627.31    134.36 o 
  -9   7   4    15592.89    15370.69    601.72 o 
  -7   7   4     4576.09     4529.49    294.10 o 
  -5   7   4    27579.36    26354.37    618.51 o 
  -3   7   4     5141.19     5029.47    239.30 o 
  -1   7   4    16867.63    16713.15    459.50 o 
   1   7   4     2231.84     2197.86    198.70 o 
   3   7   4    26479.39    25799.28    697.05 o 
   5   7   4       56.62       82.03     80.42 o 
   7   7   4    21269.27    20411.50    652.18 o 
   9   7   4       18.78       31.04     72.39 o 
  11   7   4     1954.20     2109.23    293.59 o 
  13   7   4     3649.02     3866.00    312.17 o 
  15   7   4    11920.14    11532.26    567.62 o 
  17   7   4     4022.05     3840.82    344.98 o 
  19   7   4     4075.51     4517.42    683.66 o 
  21   7   4     4855.21     5239.63    627.27 o 
  23   7   4     3864.50     3967.53    456.82 o 
  25   7   4     2281.02     2396.66    378.14 o 
  27   7   4      204.81       97.75    141.83 o 
  29   7   4     2649.06     2649.02    363.62 o 
  31   7   4     1913.46     1271.57    326.68 o 
 -26   8   4        1.50        0.00    256.56 o 
 -24   8   4      831.97      927.29    305.22 o 
 -22   8   4       43.46      301.71    199.42 o 
 -20   8   4        8.01      105.46    135.91 o 
 -18   8   4     3400.29     3618.19    411.18 o 
 -16   8   4      735.91      735.46    189.71 o 
 -14   8   4     1317.84     1028.97    219.46 o 
 -12   8   4      454.37      457.55    115.37 o 
 -10   8   4     2378.42     2367.44    262.08 o 
  -8   8   4     1072.36     1074.32    164.13 o 
  -6   8   4     4732.84     4934.64    288.71 o 
  -4   8   4      344.39      188.39     81.23 o 
  -2   8   4      764.24      874.13    118.83 o 
   0   8   4     1416.08     1290.62    156.94 o 
   2   8   4     1268.64      978.62    127.10 o 
   4   8   4     2513.54     2566.11    226.36 o 
   6   8   4      829.29     1038.44    228.65 o 
   8   8   4      784.52      741.29    210.59 o 
  10   8   4      486.03      272.88    184.67 o 
  12   8   4       54.50      286.27    143.59 o 
  14   8   4      169.10      146.30    129.05 o 
  16   8   4      253.60      166.72    138.99 o 
  18   8   4       91.68      160.10    131.45 o 
  20   8   4      784.16      733.56    226.22 o 
  22   8   4      714.69      488.64    183.38 o 
  24   8   4     1732.63     1138.61    860.19 o 
  26   8   4      327.59       62.87    137.67 o 
  28   8   4      793.88      431.81    313.65 o 
  30   8   4      672.65      278.96    368.22 o 
 -21   9   4     1543.41     1926.32    422.68 o 
 -19   9   4     7175.71     7727.62    634.13 o 
 -17   9   4       11.53        7.83    123.37 o 
 -15   9   4     1154.13     1389.78    282.04 o 
 -13   9   4     7676.24     9132.75    565.56 o 
 -11   9   4      343.33      685.24    250.94 o 
  -9   9   4    14297.73    15360.99    611.71 o 
  -7   9   4      436.77      433.74    114.96 o 
  -5   9   4    16236.20    16528.81    603.13 o 
  -3   9   4     1553.21     1801.80    171.84 o 
  -1   9   4     5895.31     6450.59    365.69 o 
   1   9   4     1338.19     1442.34    176.21 o 
   3   9   4     4897.76     5471.64    389.69 o 
   5   9   4        4.06       99.64     97.95 o 
   7   9   4     1347.00     1367.86    239.95 o 
   9   9   4     4753.80     4934.20    430.32 o 
  11   9   4       43.14       74.81    111.95 o 
  13   9   4     9447.86     9722.05    811.18 o 
  15   9   4      773.40      505.68    174.05 o 
  17   9   4     8444.83     8849.02    715.01 o 
  19   9   4     1897.46     2462.73    376.28 o 
  21   9   4     1958.46     2465.91    397.63 o 
  23   9   4     1062.31     1376.02    513.12 o 
 -18  10   4       58.01        1.81    259.81 o 
 -16  10   4        7.39      152.34    183.41 o 
 -14  10   4       67.51      191.27    122.06 o 
 -12  10   4     1011.78     1093.69    493.17 o 
 -10  10   4      521.39      649.42    303.65 o 
  -8  10   4      655.57      825.80    163.03 o 
  -6  10   4     4644.58     5225.27    357.52 o 
  -4  10   4       67.09      216.15     98.67 o 
  -2  10   4     3985.03     4721.69    421.81 o 
   0  10   4      224.94       89.14     75.30 o 
   2  10   4     3546.24     3575.27    349.09 o 
   4  10   4       37.23       60.21     97.70 o 
   6  10   4     2477.79     2982.03    307.21 o 
   8  10   4       58.37       93.05     74.52 o 
  10  10   4       10.94        0.00     98.81 o 
  12  10   4     2245.78     2625.18    347.65 o 
  14  10   4      810.50      529.60    189.11 o 
  16  10   4     2614.34     3765.11    564.29 o 
  18  10   4        7.61        0.00    287.27 o 
 -11  11   4      228.94      499.37    225.77 o 
  -9  11   4      703.74     1373.85    492.16 o 
  -3  11   4        1.14        2.53    270.65 o 
  -1  11   4      841.06      506.61    265.23 o 
   1  11   4      323.62      578.16    320.16 o 
   3  11   4     1562.10     1345.55    847.36 o 
   5  11   4      376.68      961.22    290.29 o 
   7  11   4     1829.71     1992.03    426.92 o 
   9  11   4       61.53      107.32    179.95 o 
  11  11   4        4.23       50.23    135.87 o 
 -39   1   5     1337.73      612.27    396.38 o 
 -37   1   5     3021.11     2611.97    510.56 o 
 -35   1   5      735.46      650.65    320.52 o 
 -33   1   5      408.07      314.45    257.64 o 
 -31   1   5      340.77    47234.55  58308.42 o 
 -29   1   5     1990.82      736.15    303.49 o 
 -27   1   5      919.24      506.24    194.94 o 
 -25   1   5     2001.85     2552.19    273.39 o 
 -23   1   5     6653.35     3607.39   1711.67 o 
 -21   1   5     2041.64     1766.87    193.65 o 
 -19   1   5    16194.79    16191.49    724.73 o 
 -17   1   5     4697.82     5016.64    207.06 o 
 -15   1   5    16103.36    15261.56    349.99 o 
 -13   1   5     1024.69     1140.61    154.99 o 
 -11   1   5     1422.27     1649.89    162.11 o 
  -9   1   5    12217.17    11988.00    148.35 o 
  -7   1   5    10195.07     9438.02    146.62 o 
  -5   1   5    54397.27    60034.56    481.17 o 
  -3   1   5     8747.16    10794.58    200.86 o 
  -1   1   5    62349.88    66732.69    533.77 o 
   1   1   5    26180.52    25916.06    466.54 o 
   3   1   5     3815.68     4315.51    191.51 o 
   5   1   5    48165.54    48686.55   1284.96 o 
   7   1   5     1682.89     1414.84     74.32 o 
   9   1   5    34295.87    36583.28    541.64 o 
  11   1   5      165.95      102.30     71.90 o 
  13   1   5    11969.40    12771.50    310.11 o 
  15   1   5      735.76      700.64     95.21 o 
  17   1   5    16357.26    17787.87    538.61 o 
  19   1   5     3607.68     3419.91    268.59 o 
  21   1   5      270.20      476.81    114.17 o 
  23   1   5      200.89      102.60     71.06 o 
  25   1   5     4241.10     4651.07    295.01 o 
  27   1   5     3415.31     3753.83    297.58 o 
  29   1   5       11.89       39.16     70.25 o 
  31   1   5     8924.18     9781.62    891.12 o 
  33   1   5       10.39       22.99     75.19 o 
  35   1   5     7639.97     8584.79    689.42 o 
  37   1   5     1329.68      513.23    303.94 o 
  39   1   5     1597.81     1378.60    470.62 o 
 -40   2   5     1443.42     1133.19    517.81 o 
 -38   2   5     1692.76     1359.90    454.42 o 
 -36   2   5     1297.21     1394.10    399.37 o 
 -34   2   5     2558.79     2400.67    566.25 o 
 -32   2   5      312.05      273.66    170.03 o 
 -30   2   5     2958.86     2949.55    398.19 o 
 -28   2   5      641.68      685.65    198.01 o 
 -26   2   5      639.67      327.80    122.81 o 
 -24   2   5     2105.26     1839.85    197.40 o 
 -22   2   5     1620.18     1668.12    145.88 o 
 -20   2   5     3504.40     2792.80    456.54 o 
 -18   2   5       99.44       71.34     67.38 o 
 -16   2   5    17479.42    16513.71    477.62 o 
 -14   2   5     1886.16     1780.88    168.10 o 
 -12   2   5    21446.87    21975.65    454.45 o 
 -10   2   5      209.90      193.74     54.50 o 
  -8   2   5    35661.39    36811.86    379.84 o 
  -6   2   5     1134.77     1287.60     54.24 o 
  -4   2   5    59807.20    62172.74    469.03 o 
  -2   2   5     8826.66    10045.62    160.15 o 
   0   2   5     2668.76     2933.08    105.17 o 
   2   2   5    35761.78    35400.87    261.01 o 
   4   2   5     1891.38     1848.59     64.35 o 
   6   2   5    82171.91    86130.78   1125.23 o 
   8   2   5     8413.72     8514.53    255.16 o 
  10   2   5    11177.57    10833.15    319.16 o 
  12   2   5     3195.73     3968.55    145.20 o 
  14   2   5    18725.67    20485.31    490.03 o 
  16   2   5     2240.04     2588.61    124.00 o 
  18   2   5    10003.65    10066.07    327.21 o 
  20   2   5      984.59     1049.22    138.93 o 
  22   2   5     1885.70     1827.62    246.87 o 
  24   2   5     4768.54     4769.04    391.50 o 
  26   2   5      379.02      185.88     93.85 o 
  28   2   5     2565.36     2788.59    331.73 o 
  30   2   5     1312.06     1148.04    267.77 o 
  32   2   5     4915.44     5295.06    746.47 o 
  34   2   5     1466.84     1959.84    435.76 o 
  36   2   5      386.89      263.82    114.72 o 
  38   2   5       59.44       99.10    103.28 o 
  40   2   5       12.29      230.18    248.25 o 
 -41   3   5      178.72        1.81    298.11 o 
 -39   3   5      154.74        2.53    155.38 o 
 -37   3   5      597.10      479.33    164.76 o 
 -35   3   5      832.59     1138.93    255.10 o 
 -33   3   5       14.56       64.08    139.38 o 
 -31   3   5     2440.21     2743.85    335.55 o 
 -29   3   5      290.84      275.00    133.86 o 
 -27   3   5      297.36      324.75     82.89 o 
 -25   3   5       22.81       11.64     49.13 o 
 -23   3   5      252.87      205.63     75.84 o 
 -21   3   5      104.19      103.67     43.94 o 
 -19   3   5     1916.76     1965.49    196.21 o 
 -17   3   5      914.70      848.42    102.40 o 
 -15   3   5     4087.40     4369.16    187.01 o 
 -13   3   5      623.38      372.85    138.52 o 
 -11   3   5      245.30      213.29     67.62 o 
  -9   3   5        1.90       41.27     21.36 o 
  -7   3   5     2849.38     3021.54     79.99 o 
  -5   3   5      262.98      226.59     37.45 o 
  -3   3   5      445.80      682.39     69.58 o 
  -1   3   5     5763.98     5407.54    136.78 o 
   1   3   5     4445.91     4674.48     95.40 o 
   3   3   5      594.83      518.14     30.79 o 
   5   3   5     4399.11     4006.48    178.48 o 
   7   3   5     5088.51     4911.03    352.68 o 
   9   3   5       71.75       96.11     51.50 o 
  11   3   5     2965.36     2829.37    190.19 o 
  13   3   5     1417.17     1321.80    206.05 o 
  15   3   5     1089.37      936.50    112.17 o 
  17   3   5     3759.59     3796.61    181.62 o 
  19   3   5      304.18      286.20    117.54 o 
  21   3   5     1242.98     1192.94    213.57 o 
  23   3   5       69.42      186.57    111.60 o 
  25   3   5      586.94      815.58    171.11 o 
  27   3   5     3861.92     3794.01    378.53 o 
  29   3   5      246.52      210.79    106.46 o 
  31   3   5     1387.08     1391.05    203.36 o 
  33   3   5       52.34       85.90     94.61 o 
  35   3   5      815.30      772.47    213.59 o 
  37   3   5      453.70      818.49    199.88 o 
  39   3   5      609.48      717.05    253.85 o 
 -36   4   5     2463.17     3436.79    552.86 o 
 -34   4   5     4399.82     4906.88    624.32 o 
 -32   4   5      302.86      269.41    133.84 o 
 -30   4   5     8663.30     9441.16    650.43 o 
 -28   4   5     3695.68     3990.61    415.12 o 
 -26   4   5     4972.73     4884.74    353.41 o 
 -24   4   5     7961.55     8791.46    378.49 o 
 -22   4   5       84.56       49.82     64.82 o 
 -20   4   5     5084.36     4621.04    769.86 o 
 -18   4   5     6152.62     6433.77    324.52 o 
 -16   4   5    28765.48    28531.38    636.28 o 
 -14   4   5     2162.43     2495.07    180.61 o 
 -12   4   5    19867.30    20358.50    444.76 o 
 -10   4   5      101.08       69.93     25.56 o 
  -8   4   5    38512.77    38985.66    370.13 o 
  -6   4   5     2550.12     2469.13     83.39 o 
  -4   4   5    44276.51    41081.70    388.57 o 
  -2   4   5     6988.36     6819.49    149.33 o 
   0   4   5     1194.55     1210.19     76.78 o 
   2   4   5    24033.75    22786.06    279.65 o 
   4   4   5     1032.64      920.74     79.09 o 
   6   4   5    33853.69    31687.02    470.69 o 
   8   4   5     3578.45     3464.94    143.51 o 
  10   4   5    35691.98    34872.84    459.46 o 
  12   4   5     1532.22     1679.33     77.45 o 
  14   4   5    28642.85    26892.50    413.67 o 
  16   4   5      189.49      240.79     85.29 o 
  18   4   5     9048.91     9158.32    455.13 o 
  20   4   5     7858.85     7635.68    435.31 o 
  22   4   5      144.60       80.74     80.63 o 
  24   4   5    17345.88    18128.89    635.97 o 
  26   4   5      724.75      595.15    147.76 o 
  28   4   5     6833.25     7037.37    480.85 o 
  30   4   5     1269.34     1518.23    200.37 o 
  32   4   5     6873.13     7204.45    457.47 o 
  34   4   5      733.92      277.05    170.78 o 
  36   4   5     4671.07     5533.48    541.80 o 
  38   4   5      845.87     1105.01    380.50 o 
 -35   5   5      663.42      197.66    185.01 o 
 -33   5   5       15.08      117.14    165.14 o 
 -31   5   5      957.96     1031.89    274.59 o 
 -29   5   5      561.20      529.94    124.35 o 
 -27   5   5     4261.28     4793.67    385.81 o 
 -25   5   5      984.79     1043.61    142.86 o 
 -23   5   5      460.59      408.62     87.33 o 
 -21   5   5     1767.66     1765.81    203.62 o 
 -19   5   5       19.38       32.25     61.74 o 
 -17   5   5      113.84       71.47     41.39 o 
 -15   5   5     3410.67     3214.00    232.38 o 
 -13   5   5     4336.07     4283.18    248.20 o 
 -11   5   5     1253.05     1200.41     95.07 o 
  -9   5   5    10584.89    10460.45    220.05 o 
  -7   5   5      737.70      793.85     48.74 o 
  -5   5   5     2837.43     2682.39     78.64 o 
  -3   5   5     1187.49     1369.99     61.07 o 
  -1   5   5      273.67      269.79     37.62 o 
   1   5   5     8099.61     8530.71    164.61 o 
   3   5   5    10947.93    11269.04    216.91 o 
   5   5   5       81.90      125.43     32.70 o 
   7   5   5     6832.44     6542.17    184.83 o 
   9   5   5     4274.49     4467.77    188.43 o 
  11   5   5     2104.73     2203.77    146.02 o 
  13   5   5     4289.53     4506.33    203.38 o 
  15   5   5     2956.73     3341.49    211.02 o 
  17   5   5      111.71      159.84     77.70 o 
  19   5   5     1509.08     1541.04    214.54 o 
  21   5   5     2281.82     1998.26    181.76 o 
  23   5   5     1137.62      947.09    189.58 o 
  25   5   5      442.58      373.34    132.45 o 
  27   5   5       32.87       24.57    108.11 o 
  29   5   5      199.65       47.94    108.73 o 
  31   5   5      324.47      349.47    141.28 o 
  33   5   5        0.23      223.60    232.35 o 
  35   5   5        5.45       72.84    181.10 o 
 -32   6   5      173.60      158.33    154.11 o 
 -30   6   5      474.68      353.98    241.92 o 
 -28   6   5     3836.39     4587.91    602.37 o 
 -26   6   5     1276.40     1541.05    507.52 o 
 -24   6   5     7438.68     8098.41    517.42 o 
 -22   6   5     1730.57     1984.40    240.31 o 
 -20   6   5    11335.66    11310.40    554.66 o 
 -18   6   5     2545.41     2201.89    246.27 o 
 -16   6   5     9095.09     9245.91    469.90 o 
 -14   6   5     1163.45     1352.60    167.51 o 
 -12   6   5     9701.15     9281.21    441.40 o 
 -10   6   5     4491.25     4359.19    248.55 o 
  -8   6   5    16985.44    17210.90    459.15 o 
  -6   6   5    12016.38    12379.33    373.65 o 
  -4   6   5    19824.88    20237.31    454.43 o 
  -2   6   5    10653.69    10228.59    272.31 o 
   0   6   5     4799.98     4480.33    122.81 o 
   2   6   5    27224.28    27065.69    338.57 o 
   4   6   5     2832.87     2615.63    164.07 o 
   6   6   5    36804.17    36371.62    500.50 o 
   8   6   5      560.67      603.19     51.77 o 
  10   6   5     1827.81     1808.54     95.97 o 
  12   6   5    16400.11    17092.49    584.39 o 
  14   6   5    24140.03    24806.74    803.04 o 
  16   6   5     2017.50     2077.99    263.57 o 
  18   6   5    13440.85    13187.75    668.57 o 
  20   6   5     3861.55     3788.82    375.46 o 
  22   6   5     6342.30     6200.12    663.12 o 
  24   6   5     4436.69     4776.53    563.95 o 
  26   6   5     6678.33     6720.14    554.26 o 
  28   6   5     5350.78     5900.43    532.59 o 
  30   6   5      236.17      160.85    165.58 o 
  32   6   5     4677.74     4672.63    487.76 o 
 -33   7   5      242.19      443.38    342.20 o 
 -31   7   5     2969.67     2555.20    446.94 o 
 -29   7   5      238.28        1.08    111.17 o 
 -27   7   5      323.13      290.53    117.97 o 
 -25   7   5     1044.99     1405.62    234.09 o 
 -23   7   5      444.32      302.15    115.00 o 
 -21   7   5        9.24       52.14     86.35 o 
 -19   7   5     1963.88     2301.66    263.16 o 
 -17   7   5       18.36       64.91     68.69 o 
 -15   7   5      358.38      451.46    103.45 o 
 -13   7   5       53.79       81.35     88.10 o 
 -11   7   5      277.77      404.02    125.67 o 
  -9   7   5     3956.02     3778.94    260.45 o 
  -7   7   5      298.62      214.07     65.60 o 
  -5   7   5     2838.02     2747.26    195.23 o 
  -3   7   5      237.96      302.94     80.52 o 
  -1   7   5      633.53      525.18     63.89 o 
   1   7   5       15.92        7.00     57.33 o 
   3   7   5     2388.70     2312.98    243.86 o 
   5   7   5     1027.66     1082.87    134.87 o 
   7   7   5      438.13      394.27     93.36 o 
   9   7   5     1386.76     1514.63    291.72 o 
  11   7   5      827.31      875.72    187.91 o 
  13   7   5     2303.64     2362.54    226.69 o 
  15   7   5     1487.59     1383.03    178.49 o 
  17   7   5     1015.76      960.17    196.55 o 
  19   7   5      324.20      384.63    186.96 o 
  21   7   5     1835.07     1454.32    362.55 o 
  23   7   5      331.32      409.73    184.23 o 
  25   7   5     1382.44     1302.25    311.82 o 
  27   7   5      380.71      626.03    198.40 o 
  29   7   5      120.70      136.23    156.73 o 
  31   7   5      559.52     1039.48    488.54 o 
 -26   8   5     1134.95     1158.85    475.17 o 
 -24   8   5     8515.76    10610.54   1932.50 o 
 -22   8   5     3078.28     3540.85    734.44 o 
 -20   8   5     5341.85     6040.91    880.25 o 
 -18   8   5      820.00      827.47    195.90 o 
 -16   8   5     5334.90     6359.21    509.13 o 
 -14   8   5      942.86      754.24    235.27 o 
 -12   8   5     3261.92     2999.72    380.12 o 
 -10   8   5     5592.58     5544.39    387.43 o 
  -8   8   5     3200.68     3224.88    228.98 o 
  -6   8   5    15797.70    15656.43    485.00 o 
  -4   8   5     9498.76     9396.79    396.53 o 
  -2   8   5     4459.60     4681.47    299.55 o 
   0   8   5     2812.63     3129.27    232.85 o 
   2   8   5     6199.66     6032.75    330.75 o 
   4   8   5     4291.12     3918.05    293.72 o 
   6   8   5     6803.30     5616.06    472.21 o 
   8   8   5      347.05      225.10    127.63 o 
  10   8   5     3436.61     3800.65    657.09 o 
  12   8   5     3369.08     2761.39    389.10 o 
  14   8   5    10420.47    10388.16    887.33 o 
  16   8   5     6604.13     6455.39    553.66 o 
  18   8   5    11509.33    11964.08   1174.98 o 
  20   8   5     5459.35     5635.17    831.10 o 
  22   8   5     5716.25     5374.22    686.96 o 
  24   8   5     1662.17     1606.91    422.42 o 
  26   8   5     4295.61     2258.79    780.15 o 
  28   8   5      468.08       69.38    365.32 o 
 -21   9   5     1077.82     1064.54    427.11 o 
 -19   9   5      105.94      124.36    208.50 o 
 -17   9   5     1104.64     1201.26    252.21 o 
 -15   9   5      147.56      107.97     87.38 o 
 -13   9   5      148.08      359.98    147.34 o 
 -11   9   5      656.12      469.85    181.80 o 
  -9   9   5        6.92       59.30     64.41 o 
  -7   9   5     3035.02     2912.06    248.17 o 
  -5   9   5       30.60      138.45     80.88 o 
  -3   9   5     2689.76     3078.23    258.97 o 
  -1   9   5        3.14       14.06     67.96 o 
   1   9   5     2209.75     1945.80    233.28 o 
   3   9   5      119.76      255.29    117.80 o 
   5   9   5     2560.74     2834.28    285.35 o 
   7   9   5      308.20      146.12    100.75 o 
   9   9   5       49.17       35.49    102.21 o 
  11   9   5      971.79      784.69    209.15 o 
  13   9   5       30.71      184.26    119.86 o 
  15   9   5     1081.79     1391.32    299.94 o 
  17   9   5        4.33      194.12    144.44 o 
  19   9   5     1868.84     1812.25    329.46 o 
  21   9   5        6.32      217.17    285.47 o 
 -18  10   5      740.05      808.34    388.09 o 
 -16  10   5     1996.30      755.58    356.65 o 
 -14  10   5      318.29      578.64    228.24 o 
 -12  10   5     1654.94     1753.51    310.27 o 
 -10  10   5     2596.60     2583.37    310.14 o 
  -8  10   5     2516.49     2797.76    278.26 o 
  -6  10   5     3175.59     3360.41    349.49 o 
  -4  10   5     3612.33     4000.55    395.24 o 
  -2  10   5     2750.35     2762.48    294.14 o 
   0  10   5     2785.59     2845.07    309.41 o 
   2  10   5     2874.35     2874.77    317.35 o 
   4  10   5     1089.78     1041.90    190.28 o 
   6  10   5     6034.89     6610.85    462.49 o 
   8  10   5      432.76      535.12    150.13 o 
  10  10   5      500.04      687.00    263.91 o 
  12  10   5     1868.08     2446.30    322.34 o 
  14  10   5     1573.84     2207.11    501.14 o 
  16  10   5      588.30     1205.10    458.91 o 
  18  10   5     1423.88     2745.53    727.76 o 
 -13  11   5      570.85      311.48    224.04 o 
 -11  11   5      947.49     1812.17    609.60 o 
  -5  11   5        5.49       88.89    163.33 o 
  -3  11   5     1766.33     1951.65    602.73 o 
  -1  11   5        2.02        3.61    316.18 o 
   1  11   5     1171.68      389.53    310.40 o 
   3  11   5        6.31        3.97    233.43 o 
   5  11   5     1779.14     1531.40    636.34 o 
 -40   0   6      138.47      319.43    388.45 o 
 -38   0   6     6565.48     7507.03   1359.76 o 
 -36   0   6      673.68      691.62    560.09 o 
 -34   0   6     8058.11     8257.92   1150.54 o 
 -32   0   6       98.51      114.55    125.75 o 
 -30   0   6     7370.25     5917.10    955.77 o 
 -28   0   6        0.92        1.08    156.46 o 
 -26   0   6    12689.64    13756.57   1290.74 o 
 -24   0   6     2233.69      432.95   1074.11 o 
 -22   0   6      442.94      505.89    155.38 o 
 -20   0   6      286.97      259.81    209.58 o 
 -18   0   6     6252.81     6166.79    307.15 o 
 -16   0   6    61473.00    63221.08   2148.40 o 
 -14   0   6     7898.26     8055.93    374.54 o 
 -12   0   6    45119.22    45494.73    445.00 o 
 -10   0   6     3793.67     4460.40    494.78 o 
  -8   0   6     6226.35     8576.20    521.79 o 
  -6   0   6    56234.77    54098.59    468.72 o 
  -4   0   6       54.85       67.49    105.24 o 
  -2   0   6    66250.78    60191.18    596.10 o 
   0   0   6    30806.29    33723.66   1040.87 o 
   2   0   6    22283.28    22869.60   1030.39 o 
   4   0   6     6285.57     7367.65    388.12 o 
   6   0   6      180.21      323.34    148.47 o 
   8   0   6     6641.60     6442.40    174.59 o 
  10   0   6    24286.01    23323.40    701.74 o 
  12   0   6      555.84      590.58     80.78 o 
  14   0   6       23.64       22.51     97.73 o 
  16   0   6     5567.72     5076.90    284.36 o 
  18   0   6     1035.78      928.77    232.66 o 
  20   0   6     1073.87     1029.71    226.74 o 
  22   0   6     7129.31     7908.41    692.35 o 
  24   0   6    37641.83    37594.23   1230.43 o 
  26   0   6     8892.93    10427.82    666.94 o 
  28   0   6      483.79      649.48    175.62 o 
  30   0   6     5904.40     6352.66    564.33 o 
  32   0   6        2.88        4.70    171.64 o 
  34   0   6     5830.85     5315.81   1011.06 o 
  36   0   6      294.56      647.18    428.92 o 
  38   0   6     2445.15     1525.98    675.36 o 
 -39   1   6      348.63      271.63    179.88 o 
 -37   1   6      490.27      593.53    367.67 o 
 -35   1   6      669.17      321.39    352.43 o 
 -33   1   6      279.56      307.56    186.39 o 
 -31   1   6     1253.15      527.16    240.81 o 
 -29   1   6      302.01       38.04    107.09 o 
 -27   1   6     4141.55     3389.21    528.29 o 
 -25   1   6       62.68       33.77     90.73 o 
 -23   1   6      638.20      636.03    236.80 o 
 -21   1   6     1629.35     1228.27    259.16 o 
 -19   1   6       83.46       59.56     96.62 o 
 -17   1   6       22.43      224.89     89.03 o 
 -15   1   6     1833.38     2037.48     92.74 o 
 -13   1   6     7672.20     7542.89    251.85 o 
 -11   1   6     1652.08     1904.80    119.22 o 
  -9   1   6     6272.64     7059.56    151.81 o 
  -7   1   6     6015.80     6580.95    203.76 o 
  -5   1   6    10136.93     9752.55    373.58 o 
  -3   1   6     6896.24     7293.21    198.08 o 
  -1   1   6     5371.38     5184.43    162.29 o 
   1   1   6    17452.95    17239.17    396.30 o 
   3   1   6     3314.95     3555.25    242.87 o 
   5   1   6      557.11      745.01    146.71 o 
   7   1   6     1135.57     1112.94    113.05 o 
   9   1   6     4124.67     5054.58    206.13 o 
  11   1   6      356.17      416.01     31.75 o 
  13   1   6    19625.71    20586.82    297.04 o 
  15   1   6     5571.54     6029.45    173.27 o 
  17   1   6    11378.42    10752.31    407.08 o 
  19   1   6      783.75      661.68    123.04 o 
  21   1   6      888.44      935.78    139.15 o 
  23   1   6    12303.91    11648.62    465.45 o 
  25   1   6      841.77      960.44    147.40 o 
  27   1   6     2603.01     2379.83    228.38 o 
  29   1   6       14.35       60.63    113.47 o 
  31   1   6      663.57      358.57    178.75 o 
  33   1   6     1089.13      955.28    221.08 o 
  35   1   6       24.88       31.53    179.29 o 
  37   1   6       34.99       57.88    227.88 o 
  39   1   6       81.14       10.84    160.44 o 
 -40   2   6      513.89      274.99    269.57 o 
 -38   2   6     4962.86     5270.10    661.11 o 
 -36   2   6      977.51      987.03    320.10 o 
 -34   2   6     2060.72     1264.75    536.06 o 
 -32   2   6      406.01       16.78    165.82 o 
 -30   2   6     1891.89     1449.83    266.28 o 
 -28   2   6      271.36      109.66     87.68 o 
 -26   2   6     7887.61     8240.09    544.58 o 
 -24   2   6       25.88       70.55     47.90 o 
 -22   2   6      734.69      733.87    123.21 o 
 -20   2   6     3538.61     2697.03    559.36 o 
 -18   2   6      159.48       66.37     58.92 o 
 -16   2   6     8973.54     8680.87    357.69 o 
 -14   2   6      159.43      155.35     52.65 o 
 -12   2   6    10435.39    10020.96    226.72 o 
 -10   2   6     1880.05     1644.27     72.95 o 
  -8   2   6      965.49     1030.43     68.78 o 
  -6   2   6      151.50      179.68     38.38 o 
  -4   2   6    33796.06    34983.54    394.77 o 
  -2   2   6     4666.12     4913.83    114.61 o 
   0   2   6    17645.37    18442.76    256.01 o 
   2   2   6    16795.79    16189.10    282.79 o 
   4   2   6    25424.03    26299.88    347.95 o 
   6   2   6       76.52       16.50     41.37 o 
   8   2   6    36058.66    37729.50    755.59 o 
  10   2   6      740.20     1017.26    134.17 o 
  12   2   6      293.17      682.75    114.75 o 
  14   2   6     3623.53     3549.81    172.89 o 
  16   2   6     1970.17     2046.57    150.61 o 
  18   2   6     3215.64     2939.78    195.81 o 
  20   2   6      216.96      175.75     96.42 o 
  22   2   6      998.65     1174.52    229.65 o 
  24   2   6     4965.13     4675.37    387.58 o 
  26   2   6      847.11      727.68    149.81 o 
  28   2   6      230.99      217.86    137.37 o 
  30   2   6     2817.60     2771.39    373.40 o 
  32   2   6       68.99       67.15     99.89 o 
  34   2   6     1861.59     1950.91    503.36 o 
  36   2   6       59.06       84.48    113.13 o 
  38   2   6     1823.26     2191.83    508.46 o 
  40   2   6     1650.88     1329.40    549.61 o 
 -41   3   6       32.50        0.00    275.35 o 
 -39   3   6     1320.72     1551.27    445.91 o 
 -37   3   6     1184.45     1418.86    256.48 o 
 -35   3   6     4642.19     5026.68    519.40 o 
 -33   3   6      635.58      655.75    172.47 o 
 -31   3   6     3746.80     4153.61    408.97 o 
 -29   3   6      188.89      252.84    120.97 o 
 -27   3   6    11298.66    13368.34    610.84 o 
 -25   3   6      930.21     1009.93    194.33 o 
 -23   3   6     1527.10     1864.64    165.94 o 
 -21   3   6     2325.02     1992.25    326.20 o 
 -19   3   6     1010.74      758.54    160.78 o 
 -17   3   6    30355.68    30554.53    981.35 o 
 -15   3   6      385.31      307.29     99.56 o 
 -13   3   6    23884.83    22810.45    396.20 o 
 -11   3   6       21.26       58.24     26.96 o 
  -9   3   6    10371.53     9264.37    236.19 o 
  -7   3   6     7219.68     6877.80    152.65 o 
  -5   3   6    40288.58    39930.67    406.63 o 
  -3   3   6      487.81      446.76     71.33 o 
  -1   3   6     3678.39     3649.99    151.80 o 
   1   3   6     6585.78     7019.28    222.29 o 
   3   3   6       16.38       34.27     43.33 o 
   5   3   6    28178.04    28252.55    297.75 o 
   7   3   6     4678.80     4656.87    273.09 o 
   9   3   6    25407.33    23551.68    672.50 o 
  11   3   6     4324.58     4747.72    326.14 o 
  13   3   6    20267.32    20170.69    629.55 o 
  15   3   6     6054.20     5951.40    363.52 o 
  17   3   6     5146.28     5258.79    316.25 o 
  19   3   6     1441.85     1427.38    224.20 o 
  21   3   6     1226.17     1103.27    219.32 o 
  23   3   6     1221.07     1020.04    232.14 o 
  25   3   6      169.80      335.60    133.06 o 
  27   3   6     1896.40     2010.11    238.81 o 
  29   3   6     5190.26     6332.49    708.50 o 
  31   3   6     4843.18     6170.47    544.82 o 
  33   3   6     3049.39     3388.52    383.52 o 
  35   3   6     4180.80     4979.40    490.47 o 
  37   3   6     1005.92     1004.46    252.09 o 
  39   3   6      926.23      751.01    475.17 o 
 -40   4   6      120.92      155.38    226.57 o 
 -38   4   6      483.43      411.22    275.71 o 
 -36   4   6        8.06        1.81    155.46 o 
 -34   4   6     1952.33     2522.80    380.47 o 
 -32   4   6     2561.90     2715.58    386.15 o 
 -30   4   6     2429.81     2361.37    307.99 o 
 -28   4   6     4740.77     5274.13    355.05 o 
 -26   4   6     2245.41     1799.85    253.24 o 
 -24   4   6     3000.45     2711.71    297.34 o 
 -22   4   6     2858.63     1850.19    473.49 o 
 -20   4   6       48.12       71.27     81.48 o 
 -18   4   6      529.71      343.89    111.41 o 
 -16   4   6     1108.56      965.89    177.27 o 
 -14   4   6       14.11       31.24     58.41 o 
 -12   4   6     2774.86     3172.15    109.31 o 
 -10   4   6     7166.78     7238.47    174.53 o 
  -8   4   6    19988.75    19363.57    318.55 o 
  -6   4   6     7429.18     7193.75    213.39 o 
  -4   4   6     6487.03     6486.52    148.29 o 
  -2   4   6     9982.28     9159.46    180.29 o 
   0   4   6    14432.15    14107.42    246.09 o 
   2   4   6       41.95       23.87     35.47 o 
   4   4   6    10784.43    10349.21    228.70 o 
   6   4   6     1178.35     1086.18     89.28 o 
   8   4   6      155.05       89.68     32.46 o 
  10   4   6     3557.43     3966.66    215.71 o 
  12   4   6     1636.30     1288.13    140.95 o 
  14   4   6       22.40       56.30     78.43 o 
  16   4   6     1326.17      967.48    170.18 o 
  18   4   6     2621.56     2370.01    227.36 o 
  20   4   6     1043.36     1208.72    220.89 o 
  22   4   6      122.35       60.89     83.89 o 
  24   4   6       37.19       83.96     77.69 o 
  26   4   6     2435.43     2165.97    217.91 o 
  28   4   6     2041.12     1816.60    270.06 o 
  30   4   6        6.66      118.64     95.78 o 
  32   4   6       22.79      132.70    108.76 o 
  34   4   6      174.19      459.40    165.20 o 
  36   4   6      249.09      376.56    175.91 o 
  38   4   6      642.15      387.73    273.18 o 
 -33   5   6       60.35       90.74    174.34 o 
 -31   5   6      849.66      654.06    477.34 o 
 -29   5   6      649.53      731.64    181.26 o 
 -27   5   6     3905.02     4732.56    366.23 o 
 -25   5   6     5334.71     6147.94    588.60 o 
 -23   5   6     3311.00     2983.00    265.89 o 
 -21   5   6     4316.67     4825.34    327.04 o 
 -19   5   6      572.00      452.56     82.07 o 
 -17   5   6    17251.28    17529.35    580.65 o 
 -15   5   6     2625.84     1669.39    407.35 o 
 -13   5   6    26166.30    26843.50    600.64 o 
 -11   5   6     1130.16     1016.87    138.69 o 
  -9   5   6    30152.63    31158.92    451.54 o 
  -7   5   6       12.94       22.88     19.59 o 
  -5   5   6    59343.22    58672.35    479.21 o 
  -3   5   6      622.66      778.10     44.96 o 
  -1   5   6     8113.73     7921.99    198.21 o 
   1   5   6    13895.24    13560.72    255.96 o 
   3   5   6     4084.81     4027.99    145.03 o 
   5   5   6    19895.61    19769.00    343.69 o 
   7   5   6     9718.63     9952.99    300.68 o 
   9   5   6    20166.56    20335.75    415.59 o 
  11   5   6     1232.99     1350.48     95.37 o 
  13   5   6    31327.47    31101.29    660.29 o 
  15   5   6      817.34      489.98    108.90 o 
  17   5   6    30955.17    30305.40    803.10 o 
  19   5   6      150.46       89.24     73.69 o 
  21   5   6     7478.62     7448.65    421.44 o 
  23   5   6     5038.32     4643.93    357.81 o 
  25   5   6     4363.11     4305.54    340.97 o 
  27   5   6     1339.06     1329.40    204.05 o 
  29   5   6     2520.23     2421.67    340.89 o 
  31   5   6     3225.85     3569.00    433.23 o 
  33   5   6     1315.30     1661.55    376.61 o 
  35   5   6     1820.70     1824.09    538.05 o 
 -34   6   6        1.02      146.71    225.84 o 
 -32   6   6     3130.76     3413.66    431.79 o 
 -30   6   6       19.02      109.69    107.65 o 
 -28   6   6     4665.54     5371.05    518.79 o 
 -26   6   6       66.49      207.49     99.54 o 
 -24   6   6      342.63      179.04     90.96 o 
 -22   6   6      121.58       41.80    135.96 o 
 -20   6   6      118.74       69.81     91.86 o 
 -18   6   6        2.50       27.44     78.30 o 
 -16   6   6      635.97      684.86    149.89 o 
 -14   6   6      719.64      693.12    118.84 o 
 -12   6   6      284.06      430.78     70.94 o 
 -10   6   6     3787.13     3822.37    240.42 o 
  -8   6   6        9.21       42.87     53.46 o 
  -6   6   6     6182.96     6182.11    241.63 o 
  -4   6   6       15.03       28.14     41.06 o 
  -2   6   6      397.81      385.80     48.49 o 
   0   6   6     3417.11     3435.70    140.49 o 
   2   6   6     5353.93     5245.66    161.20 o 
   4   6   6     1031.08      891.09     87.10 o 
   6   6   6     3765.63     3975.59    201.70 o 
   8   6   6      803.65      779.23     65.76 o 
  10   6   6      967.71     1254.73    122.51 o 
  12   6   6     3177.55     3342.44    235.11 o 
  14   6   6       34.46      113.71     69.07 o 
  16   6   6     4676.42     5167.21    417.15 o 
  18   6   6      206.12      222.00    124.23 o 
  20   6   6       54.39       33.41     91.50 o 
  22   6   6      108.23       94.53    113.21 o 
  24   6   6      347.21      459.41    187.66 o 
  26   6   6       77.51       22.00    102.50 o 
  28   6   6      295.03      437.23    164.16 o 
  30   6   6      182.47      285.56    165.00 o 
  32   6   6        3.51       50.43    163.98 o 
 -33   7   6      134.71        0.72    212.11 o 
 -31   7   6      302.80      118.52    310.04 o 
 -29   7   6     2407.49     1941.73    394.17 o 
 -27   7   6     5456.75     6696.68    598.79 o 
 -25   7   6     4295.04     5013.31    504.61 o 
 -23   7   6     5658.05     6710.75    551.69 o 
 -21   7   6     5978.15     6632.79    521.04 o 
 -19   7   6     3071.22     3820.65    338.49 o 
 -17   7   6     8654.87     9658.26    520.37 o 
 -15   7   6      795.32      711.48    117.54 o 
 -13   7   6     9451.75    10099.88    468.55 o 
 -11   7   6     1189.69      748.28    219.32 o 
  -9   7   6     8246.71     8189.41    431.38 o 
  -7   7   6     4955.90     4941.26    300.37 o 
  -5   7   6    14462.12    14352.57    425.81 o 
  -3   7   6     5885.83     5583.14    283.56 o 
  -1   7   6    16131.57    15954.41    511.35 o 
   1   7   6     5011.14     4844.24    280.29 o 
   3   7   6     9855.21     9957.09    451.41 o 
   5   7   6    13046.57    12433.08    503.01 o 
   7   7   6    10896.02    10803.83    620.16 o 
   9   7   6     4405.91     4171.06    412.99 o 
  11   7   6      380.31      282.70     96.12 o 
  13   7   6    21255.95    21826.43   1351.21 o 
  15   7   6      803.23      775.54    208.89 o 
  17   7   6    12238.25    13188.80    625.29 o 
  19   7   6      104.49        2.29     83.24 o 
  21   7   6    11438.57    12189.51   1070.66 o 
  23   7   6      483.08      218.91     98.89 o 
  25   7   6    12707.03    13267.08    817.16 o 
  27   7   6      155.97      281.01    139.95 o 
  29   7   6     5915.86     5435.31    572.35 o 
  31   7   6     1337.50     1150.66    299.38 o 
  33   7   6     1056.05     1881.91    590.08 o 
 -26   8   6      814.37     1329.40    523.60 o 
 -24   8   6       20.21      226.25    200.37 o 
 -22   8   6      539.93      755.51    268.02 o 
 -20   8   6      593.31     1035.91    329.48 o 
 -18   8   6     1409.79     2214.03    424.09 o 
 -16   8   6     1140.83     1486.62    253.74 o 
 -14   8   6     2012.89     2131.05    301.32 o 
 -12   8   6     1567.75     1464.82    234.69 o 
 -10   8   6     3077.74     3608.73    336.57 o 
  -8   8   6      944.02     1020.12    134.55 o 
  -6   8   6     5660.13     6098.55    307.34 o 
  -4   8   6      948.76      999.34    129.10 o 
  -2   8   6     3080.80     3387.36    249.32 o 
   0   8   6      332.31      197.12     60.91 o 
   2   8   6      131.71      122.94     53.48 o 
   4   8   6     2046.13     1887.26    284.58 o 
   6   8   6     2552.84     2869.22    366.24 o 
   8   8   6     3995.77     4880.78    581.38 o 
  10   8   6     4010.80     3579.54    401.09 o 
  12   8   6     2367.94     2564.45    399.89 o 
  14   8   6     2172.73     1795.09    319.40 o 
  16   8   6     1194.44     1165.94    248.48 o 
  18   8   6      493.26      426.47    180.29 o 
  20   8   6       48.36       77.42    160.80 o 
  22   8   6      156.65       80.28    158.65 o 
  24   8   6        5.59      361.56    219.61 o 
  26   8   6      353.23      346.90    375.44 o 
  28   8   6       74.14        7.59    273.18 o 
 -21   9   6     1168.27     1011.78    443.74 o 
 -19   9   6     2786.08     2602.94    500.47 o 
 -17   9   6     2959.16     4000.97    591.35 o 
 -15   9   6     5932.49     6436.94    463.79 o 
 -13   9   6     2821.61     3478.21    326.57 o 
 -11   9   6      804.83      553.24    154.00 o 
  -9   9   6     1723.54     1699.76    228.40 o 
  -7   9   6      909.17     1272.76    224.79 o 
  -5   9   6     6491.19     7104.59    384.07 o 
  -3   9   6     1529.24     1494.66    168.23 o 
  -1   9   6     7914.47     7844.18    462.56 o 
   1   9   6     2776.41     2893.87    381.39 o 
   3   9   6    13588.77    14162.96    656.11 o 
   5   9   6      546.95      465.94    151.82 o 
   7   9   6     3664.05     3535.63    358.29 o 
   9   9   6     1646.32     1268.70    251.17 o 
  11   9   6      431.84      364.38    242.43 o 
  13   9   6     5350.27     5438.37    534.89 o 
  15   9   6      584.26      637.48    192.18 o 
  17   9   6     7343.37     8394.46    682.08 o 
  19   9   6      170.02      117.57    134.13 o 
  21   9   6     6440.16     6472.85   1140.42 o 
 -16  10   6       94.18        0.00    210.67 o 
 -14  10   6     1236.19     1487.15    342.62 o 
 -12  10   6      489.16      598.63    240.37 o 
 -10  10   6       10.75      237.35    144.99 o 
  -8  10   6     1049.16      914.66    196.06 o 
  -6  10   6     1004.45     1292.59    253.02 o 
  -4  10   6     6136.00     6680.40    594.52 o 
  -2  10   6      206.59      205.15    109.62 o 
   0  10   6     2948.95     3054.89    546.66 o 
   2  10   6        3.19       13.12    129.15 o 
   4  10   6      853.64      834.78    177.47 o 
   6  10   6      376.29      353.29    163.10 o 
   8  10   6      218.49      134.65     89.92 o 
  10  10   6        4.12       50.97    107.94 o 
  12  10   6       13.06       65.67    165.01 o 
  14  10   6     2086.17     2941.75    691.62 o 
  16  10   6     1581.62     2267.47    584.30 o 
  18  10   6     2306.22     3289.72    723.42 o 
  -5  11   6      350.37       13.01    186.82 o 
  -3  11   6        3.71      693.07    369.30 o 
  -1  11   6      270.79      188.99    370.38 o 
   1  11   6        4.15        0.72    332.08 o 
   3  11   6       27.97      242.47    251.14 o 
 -39   1   7     7909.21     7206.59    870.02 o 
 -37   1   7        7.95      274.90    213.92 o 
 -35   1   7    13876.66    15154.14   1164.53 o 
 -33   1   7       84.08       23.32    132.52 o 
 -31   1   7     8880.99     7053.13    820.62 o 
 -29   1   7      658.93      491.47    206.39 o 
 -27   1   7    12861.03    13255.55    804.27 o 
 -25   1   7        3.75       66.53    122.24 o 
 -23   1   7     9908.22    10000.27    789.47 o 
 -21   1   7     1144.12     1019.40    340.56 o 
 -19   1   7      953.81      492.78    166.43 o 
 -17   1   7    42838.98    43899.05    628.28 o 
 -15   1   7     5630.49     5004.33    247.31 o 
 -13   1   7    57072.74    57216.89    685.59 o 
 -11   1   7      123.98       76.11     60.25 o 
  -9   1   7    60564.14    61237.47    481.22 o 
  -7   1   7     3113.12     3624.63    151.89 o 
  -5   1   7   116673.79   123136.91    912.48 o 
  -3   1   7    11954.55    12775.43    275.71 o 
  -1   1   7    44054.71    46166.42    604.58 o 
   1   1   7    35551.23    37792.77    563.31 o 
   3   1   7     6088.57     5782.48    220.15 o 
   5   1   7     5759.56     5253.51    201.93 o 
   7   1   7    33214.50    33642.14    630.95 o 
   9   1   7      492.73      318.02     93.06 o 
  11   1   7     8707.83     7706.49    186.11 o 
  13   1   7      632.63      637.73     49.03 o 
  15   1   7     1815.51     1778.20    123.07 o 
  17   1   7      545.82      416.53     73.43 o 
  19   1   7     3528.35     3392.23    208.92 o 
  21   1   7     2721.25     2949.64    210.87 o 
  23   1   7    10014.28    10137.35    544.93 o 
  25   1   7     7071.19     6624.39    372.63 o 
  27   1   7       16.20       10.44     86.38 o 
  29   1   7      846.84      672.69    194.39 o 
  31   1   7       12.50       11.47     85.24 o 
  33   1   7     3770.76     4160.68    681.14 o 
  35   1   7      530.84      427.90    240.02 o 
  37   1   7     4688.62     5051.99    740.51 o 
  39   1   7     2807.62     1552.00    719.81 o 
 -40   2   7      173.85      387.37    377.97 o 
 -38   2   7     1240.00      717.59    371.43 o 
 -36   2   7     2349.62     2338.40    469.48 o 
 -34   2   7       46.56       49.65    129.51 o 
 -32   2   7     1041.73      825.60    567.14 o 
 -30   2   7       30.94        5.42    135.78 o 
 -28   2   7     6599.38     6162.60    838.12 o 
 -26   2   7        9.55       51.94     70.08 o 
 -24   2   7      959.76     1326.82    160.98 o 
 -22   2   7      452.37      393.93     74.16 o 
 -20   2   7        5.20       37.56     64.60 o 
 -18   2   7     7281.34     7352.36    362.44 o 
 -16   2   7      341.07      380.38     45.78 o 
 -14   2   7    15315.86    14073.02    341.83 o 
 -12   2   7      162.30      139.14     32.24 o 
 -10   2   7     2424.42     2139.96     90.84 o 
  -8   2   7     3567.83     3937.01    152.53 o 
  -6   2   7     7747.35     7795.70    261.00 o 
  -4   2   7      194.28      112.66     27.02 o 
  -2   2   7     6997.30     7132.27    198.58 o 
   0   2   7      164.17      228.50    106.44 o 
   2   2   7    13531.88    13539.40    211.13 o 
   4   2   7     8036.61     9226.72    303.75 o 
   6   2   7     3054.64     2541.07    106.14 o 
   8   2   7    39501.69    38486.87    709.26 o 
  10   2   7     2113.06     1852.35    258.49 o 
  12   2   7    25932.00    26291.65    780.35 o 
  14   2   7     5124.03     5207.10    285.73 o 
  16   2   7     4795.25     4204.77    280.84 o 
  18   2   7     5098.31     4959.37    255.79 o 
  20   2   7     4428.28     4643.79    235.47 o 
  22   2   7       25.75       19.55     73.29 o 
  24   2   7      533.76      579.79    157.62 o 
  26   2   7      203.06       89.05     70.51 o 
  28   2   7      774.33      474.04    173.06 o 
  30   2   7      118.78      167.13    104.36 o 
  32   2   7     3480.72     2921.29    519.17 o 
  34   2   7     1324.85     1268.63    465.61 o 
  36   2   7     2025.33     2217.36    350.57 o 
  38   2   7      432.63      172.00    202.72 o 
 -39   3   7     1972.36     1255.33    687.65 o 
 -37   3   7      389.11        4.70    152.33 o 
 -35   3   7     5514.79     5925.15    664.59 o 
 -33   3   7       32.89        2.53    158.09 o 
 -31   3   7     9010.97     9406.74    668.65 o 
 -29   3   7      462.84      596.94    218.13 o 
 -27   3   7    11886.46    11308.38    540.58 o 
 -25   3   7       51.45       12.29     77.56 o 
 -23   3   7    11225.23    11358.61    546.19 o 
 -21   3   7       20.09       42.22     59.40 o 
 -19   3   7       48.57       47.26     55.74 o 
 -17   3   7     3425.40     2063.91    596.89 o 
 -15   3   7      957.74      822.17    135.37 o 
 -13   3   7     8205.57     8021.06    250.37 o 
 -11   3   7      123.70      137.52     26.06 o 
  -9   3   7    12946.12    12874.80    231.08 o 
  -7   3   7      841.06     1081.47     54.78 o 
  -5   3   7     7737.87     7509.64    243.17 o 
  -3   3   7      336.66      216.84     58.20 o 
  -1   3   7    11021.49    10998.88    214.10 o 
   1   3   7     2722.34     2661.90     81.85 o 
   3   3   7    13722.05    13871.61    255.11 o 
   5   3   7     1320.55     1174.62    124.17 o 
   7   3   7    11796.91    11965.31    409.63 o 
   9   3   7      239.05      271.67    108.58 o 
  11   3   7      212.10      248.14    100.36 o 
  13   3   7    13623.42    14216.13    585.87 o 
  15   3   7      629.73      497.44     74.90 o 
  17   3   7     4541.81     4415.09    321.40 o 
  19   3   7       45.38       45.49     78.78 o 
  21   3   7      450.44      597.16    136.83 o 
  23   3   7     2496.26     2597.83    479.28 o 
  25   3   7     4419.95     4407.88    404.32 o 
  27   3   7      341.59      209.17    156.79 o 
  29   3   7      905.13      999.94    294.54 o 
  31   3   7       43.66      140.96    133.51 o 
  33   3   7      472.53      729.08    202.83 o 
  35   3   7       12.72      206.18    164.58 o 
  37   3   7      144.55        3.61    111.01 o 
  39   3   7       37.37      156.46    335.33 o 
 -38   4   7       36.03        0.36    229.10 o 
 -36   4   7     1563.12     1928.31    398.30 o 
 -34   4   7       19.51      186.50    104.93 o 
 -32   4   7     1862.45     2253.27    337.52 o 
 -30   4   7      187.66       99.10    128.71 o 
 -28   4   7     6211.34     6586.13    425.34 o 
 -26   4   7        8.96       83.82     67.06 o 
 -24   4   7     7479.15     7908.27    410.80 o 
 -22   4   7       17.34       67.77     68.82 o 
 -20   4   7      194.36       69.99     66.28 o 
 -18   4   7     7775.80     7682.11    407.69 o 
 -16   4   7      148.13      214.09     71.35 o 
 -14   4   7    24109.88    24265.18    941.87 o 
 -12   4   7      264.16      187.70     37.17 o 
 -10   4   7    28954.81    28209.27    406.99 o 
  -8   4   7     2075.87     2056.98    116.62 o 
  -6   4   7    56845.19    55503.24    596.68 o 
  -4   4   7     1904.50     1966.73     90.85 o 
  -2   4   7    24379.90    24176.32    355.51 o 
   0   4   7     5213.53     5213.23    146.92 o 
   2   4   7     1199.42     1226.26    101.84 o 
   4   4   7     2020.24     2118.95    106.95 o 
   6   4   7     1408.91     1205.94     97.59 o 
   8   4   7     9394.50     8594.61    423.50 o 
  10   4   7     7731.75     7254.74    367.06 o 
  12   4   7    11311.18    11247.42    474.31 o 
  14   4   7    17020.66    16812.27    661.60 o 
  16   4   7    12767.99    12386.03    599.38 o 
  18   4   7    17286.19    15982.41    628.31 o 
  20   4   7     5539.27     5221.08    357.96 o 
  22   4   7       53.39       30.00     66.05 o 
  24   4   7       93.05       53.21     77.67 o 
  26   4   7     2276.00     2310.34    332.63 o 
  28   4   7     3357.36     3486.34    303.47 o 
  30   4   7     1057.97     1026.60    315.23 o 
  32   4   7     6097.87     6522.89    482.04 o 
  34   4   7     1483.01     1916.40    323.10 o 
  36   4   7     3582.02     3388.31    502.66 o 
  38   4   7      932.71     1147.28    492.52 o 
 -35   5   7       81.50      101.18    224.40 o 
 -33   5   7       10.79        5.78    169.48 o 
 -31   5   7       37.42       96.56    138.45 o 
 -29   5   7     1722.64     2160.91    299.43 o 
 -27   5   7      522.38      356.85    128.84 o 
 -25   5   7     1125.18      908.08    150.79 o 
 -23   5   7     4485.65     4612.25    372.80 o 
 -21   5   7       40.19      106.23     75.13 o 
 -19   5   7       19.59       23.92     58.42 o 
 -17   5   7      513.64      409.30    131.40 o 
 -15   5   7      124.67       59.49     38.74 o 
 -13   5   7        9.34       33.24     32.84 o 
 -11   5   7      841.63      859.03     78.41 o 
  -9   5   7     3518.89     3487.46    147.46 o 
  -7   5   7     8831.39     8566.50    222.89 o 
  -5   5   7     9382.07     9898.00    235.64 o 
  -3   5   7     4544.73     4636.11    138.68 o 
  -1   5   7    17181.02    16447.36    314.41 o 
   1   5   7      196.31      157.91     47.67 o 
   3   5   7    13669.10    12761.39    294.45 o 
   5   5   7     7954.90     7984.39    241.69 o 
   7   5   7     1720.84     1934.18    118.49 o 
   9   5   7     4191.42     4110.13    151.18 o 
  11   5   7     3712.05     3585.62    246.25 o 
  13   5   7      754.34      934.78    161.35 o 
  15   5   7     8235.55     7264.65    357.83 o 
  17   5   7     2848.60     2771.97    280.56 o 
  19   5   7     1282.82     1318.79    209.69 o 
  21   5   7     1280.82     1130.07    146.04 o 
  23   5   7      115.15      169.72     75.47 o 
  25   5   7     3973.75     4310.73    382.74 o 
  27   5   7      987.70      994.64    161.21 o 
  29   5   7       25.86       27.02     97.96 o 
  31   5   7        9.46       27.05    109.32 o 
  33   5   7     1474.83     1138.96    267.01 o 
  35   5   7     1353.55     1895.64    589.00 o 
 -34   6   7     1795.46     1698.34    536.24 o 
 -32   6   7       49.98        0.36    269.93 o 
 -30   6   7     1111.62     1181.39    314.27 o 
 -28   6   7     3494.65     3745.09    422.74 o 
 -26   6   7      638.93      823.05    233.41 o 
 -24   6   7     6038.39     7152.27    563.93 o 
 -22   6   7     1977.49     2587.00    327.27 o 
 -20   6   7     2729.60     2997.32    387.46 o 
 -18   6   7     3725.71     4077.67    317.60 o 
 -16   6   7     6611.08     6795.71    403.77 o 
 -14   6   7    10325.30    10176.27    488.40 o 
 -12   6   7     9266.54     9205.40    346.56 o 
 -10   6   7     5016.43     3741.93    793.21 o 
  -8   6   7     3825.32     3439.00    209.34 o 
  -6   6   7      375.71      391.47     73.62 o 
  -4   6   7      271.24      207.57     62.63 o 
  -2   6   7    15182.26    14962.29    308.74 o 
   0   6   7      150.22      186.33     25.77 o 
   2   6   7    17395.90    17733.76    349.40 o 
   4   6   7     1270.44     1445.39    126.38 o 
   6   6   7    20552.01    19824.94    409.92 o 
   8   6   7     1618.61     1637.44    108.06 o 
  10   6   7     1727.65     1657.89    157.69 o 
  12   6   7    19682.87    19910.64    506.06 o 
  14   6   7     1555.63     1464.50    164.56 o 
  16   6   7    12160.68    11922.01    643.73 o 
  18   6   7     2190.88     2384.39    319.35 o 
  20   6   7     4483.89     3911.92    421.98 o 
  22   6   7       54.18        0.00    105.52 o 
  24   6   7     6812.54     7072.80    587.35 o 
  26   6   7      115.84       50.06     99.32 o 
  28   6   7     8709.93     9331.94    699.26 o 
  30   6   7       62.87      186.30    213.49 o 
  32   6   7     4062.02     4252.60    503.64 o 
 -31   7   7      264.38      193.32    210.31 o 
 -29   7   7      541.51      365.48    169.11 o 
 -27   7   7       43.46      111.82    120.24 o 
 -25   7   7     1732.58     2584.90    367.05 o 
 -23   7   7       66.70      143.13    125.29 o 
 -21   7   7       87.64       38.48     99.58 o 
 -19   7   7       30.47      211.51    144.72 o 
 -17   7   7     1013.97      628.04    209.67 o 
 -15   7   7     1449.16      954.33    401.38 o 
 -13   7   7      901.11      778.74    309.17 o 
 -11   7   7     6638.35     6853.72    373.37 o 
  -9   7   7      796.19      550.61    171.37 o 
  -7   7   7     2988.16     3281.89    225.08 o 
  -5   7   7       54.05      127.39     67.54 o 
  -3   7   7      427.29      455.48    104.45 o 
  -1   7   7       14.14       47.77     60.52 o 
   1   7   7      831.02      589.88    138.89 o 
   3   7   7       74.38       18.66     52.42 o 
   5   7   7      146.34      276.78    114.47 o 
   7   7   7     1082.14      950.77    134.96 o 
   9   7   7     1004.08     1012.09    236.61 o 
  11   7   7      839.32      554.48    116.12 o 
  13   7   7      207.55      103.41     69.32 o 
  15   7   7     7475.37     7911.54    502.12 o 
  17   7   7      611.21      562.13    159.36 o 
  19   7   7     1988.26     1805.41    486.04 o 
  21   7   7      247.84      171.97    133.54 o 
  23   7   7      237.40      156.53    112.35 o 
  25   7   7        0.81        0.36    132.03 o 
  27   7   7       44.38      152.42    154.09 o 
  29   7   7      186.26      113.16    127.63 o 
  31   7   7      371.60      893.11    299.03 o 
 -24   8   7     2724.11     2700.97    773.47 o 
 -22   8   7     1958.97     2170.75    436.18 o 
 -20   8   7     3353.76     3899.84    545.56 o 
 -18   8   7     2345.14     3032.73    519.80 o 
 -16   8   7    13659.75    14897.60    819.72 o 
 -14   8   7      268.57      316.47    152.81 o 
 -12   8   7     5465.72     5767.23    400.64 o 
 -10   8   7      901.27      975.97    126.08 o 
  -8   8   7       14.68       71.39     69.96 o 
  -6   8   7     4441.81     4679.71    304.44 o 
  -4   8   7      287.62      314.44     88.58 o 
  -2   8   7     9078.71     9269.91    415.05 o 
   0   8   7     1365.26     1567.02    176.30 o 
   2   8   7     6652.96     7396.24    412.03 o 
   4   8   7      469.85      490.91    144.59 o 
   6   8   7     5095.73     4916.69    517.20 o 
   8   8   7      309.54      401.12    193.59 o 
  10   8   7     4486.84     5158.07    501.27 o 
  12   8   7      976.65      645.03    165.66 o 
  14   8   7      671.02      490.56    213.89 o 
  16   8   7     5325.23     5362.25    531.80 o 
  18   8   7      554.28      495.87    526.67 o 
  20   8   7    10610.57    11347.17    992.58 o 
  22   8   7      214.15        2.17    139.01 o 
  24   8   7     9449.74    10351.95    941.30 o 
  26   8   7      274.21       99.37    199.46 o 
 -21   9   7      281.71      372.91    200.19 o 
 -19   9   7      595.07     1310.12    374.06 o 
 -17   9   7       64.16      207.95    170.05 o 
 -15   9   7     2205.08     2743.09    469.06 o 
 -13   9   7       12.75      129.21    125.38 o 
 -11   9   7      773.02      880.05    159.93 o 
  -9   9   7      626.69      634.97    146.26 o 
  -7   9   7      273.15      250.77    138.11 o 
  -5   9   7     1606.36     1709.82    220.95 o 
  -3   9   7     1030.45      906.15    178.93 o 
  -1   9   7     1379.89     1082.01    186.55 o 
   1   9   7      544.47      705.91    167.65 o 
   3   9   7      774.45      855.97    195.15 o 
   5   9   7      172.35      139.41     79.90 o 
   7   9   7     2188.40     1717.68    329.63 o 
   9   9   7      696.65      475.42    331.09 o 
  11   9   7       50.52       30.88     84.87 o 
  13   9   7     1068.16     1036.08    246.68 o 
  15   9   7      331.72      334.33    159.09 o 
  17   9   7      723.12      757.90    227.93 o 
  19   9   7      485.24      467.74    222.88 o 
 -16  10   7     1499.96     1436.00    568.76 o 
 -14  10   7      772.98     1151.98    478.79 o 
 -12  10   7      609.57     1026.75    257.49 o 
 -10  10   7      542.64      785.12    204.58 o 
  -8  10   7       76.16      434.35    240.95 o 
  -6  10   7      486.28      429.85    174.77 o 
  -4  10   7        1.28       52.90    100.33 o 
  -2  10   7     5332.48     5570.26    491.35 o 
   0  10   7      273.99      233.25    118.53 o 
   2  10   7     6680.38     6982.91    546.05 o 
   4  10   7       53.20       94.10    127.08 o 
   6  10   7     6132.82     6650.42    553.01 o 
   8  10   7      344.93      461.36    155.66 o 
  10  10   7     1531.51     1481.47    311.37 o 
  12  10   7     2465.38     2834.06    687.65 o 
  14  10   7     1187.51     1336.63    462.53 o 
  16  10   7      431.43      380.14    284.38 o 
  -7  11   7      915.78      216.81    225.12 o 
  -5  11   7     2898.19     1961.77    708.61 o 
  -3  11   7       76.95        4.70    218.98 o 
  -1  11   7     1597.43      784.85    615.38 o 
 -38   0   8      964.52      748.75    621.70 o 
 -36   0   8     6775.32     5570.20   1066.34 o 
 -34   0   8     4520.38     4923.39   4219.84 o 
 -32   0   8    11822.38    10631.98   1294.35 o 
 -30   0   8     6112.25     6084.76   1097.42 o 
 -28   0   8    21352.57    19802.31   1763.02 o 
 -26   0   8     3866.03     4030.85    530.10 o 
 -24   0   8    31906.83    33306.41   1148.43 o 
 -22   0   8     8449.91     8996.60    854.21 o 
 -20   0   8       49.91       62.15    392.43 o 
 -18   0   8    21245.21    21276.45    689.05 o 
 -16   0   8    16352.94    16330.49    558.28 o 
 -14   0   8    25380.71    25843.22    499.73 o 
 -12   0   8    10494.60     9530.49    771.50 o 
 -10   0   8    44938.87    44462.59   1299.52 o 
  -8   0   8    25525.29    24597.03    389.09 o 
  -6   0   8    57652.64    60495.11   1269.69 o 
  -4   0   8    41239.36    42279.25    655.27 o 
  -2   0   8    29396.84    28647.81    760.77 o 
   0   0   8      352.34      270.25     62.16 o 
   2   0   8     9082.87    10005.40    770.40 o 
   4   0   8     3472.27     3985.68    569.49 o 
   6   0   8     8647.10     8520.98    493.96 o 
   8   0   8    15420.56    17705.37    348.12 o 
  10   0   8    49665.70    48915.02   1216.30 o 
  12   0   8    18784.42    19183.51    733.60 o 
  14   0   8    30476.78    28392.42   1344.94 o 
  16   0   8        5.51       16.86     60.35 o 
  18   0   8    23006.80    23241.90    851.52 o 
  20   0   8      219.63      216.91    118.94 o 
  22   0   8      116.16      251.87    131.53 o 
  24   0   8     2583.97     3170.03    580.15 o 
  26   0   8      616.46      803.51    228.11 o 
  28   0   8      491.60      636.76     86.32 o 
  30   0   8       72.11       56.01    234.15 o 
  32   0   8     2829.31     2466.21    751.97 o 
  34   0   8     2462.55     2388.16    749.44 o 
  36   0   8     4199.07     5811.58    905.90 o 
  38   0   8      313.50       91.78    211.39 o 
 -39   1   8       32.99       42.13    160.27 o 
 -37   1   8      169.88       11.23    114.75 o 
 -35   1   8       93.96      132.00    121.76 o 
 -33   1   8      109.00       74.81    143.90 o 
 -31   1   8      303.59      219.61    173.61 o 
 -29   1   8     1909.99     1230.62    310.28 o 
 -27   1   8      274.34      224.09    186.53 o 
 -25   1   8     3175.79     2994.52    384.48 o 
 -23   1   8      677.08      673.41    143.80 o 
 -21   1   8      511.14      429.29    193.28 o 
 -19   1   8       12.74       12.66    104.68 o 
 -17   1   8     1541.81     1521.89     91.91 o 
 -15   1   8      301.26      227.08     95.36 o 
 -13   1   8     1120.18     1052.07    102.52 o 
 -11   1   8     1849.86     2100.66    110.88 o 
  -9   1   8    25279.83    25691.05    370.84 o 
  -7   1   8      439.61      272.49     48.49 o 
  -5   1   8    18961.37    19923.32    383.79 o 
  -3   1   8    18480.98    19508.83    384.28 o 
  -1   1   8     3015.64     3092.88    129.45 o 
   1   1   8      108.32       84.01     43.83 o 
   3   1   8      981.63     1357.96    205.66 o 
   5   1   8    15625.93    17117.54    439.78 o 
   7   1   8      276.32      362.38    122.23 o 
   9   1   8     1592.52     1199.27    126.79 o 
  11   1   8      984.71     1301.28    111.73 o 
  13   1   8       28.85       27.52     27.05 o 
  15   1   8      808.61      783.08     88.18 o 
  17   1   8    20743.73    21518.66    413.28 o 
  19   1   8        5.27       43.84     47.39 o 
  21   1   8      238.02      338.30     61.21 o 
  23   1   8     1391.08     1256.15    132.81 o 
  25   1   8       11.80       19.75     79.31 o 
  27   1   8        2.27       53.00     82.55 o 
  29   1   8     1683.48     1180.24    264.77 o 
  31   1   8     2314.25     2313.84    284.26 o 
  33   1   8      447.43      471.83    182.67 o 
  35   1   8      692.56      673.74    536.42 o 
  37   1   8      127.40      153.37    185.54 o 
  39   1   8     1644.07     1011.78    523.60 o 
 -38   2   8     1887.32      405.43    564.43 o 
 -36   2   8    10271.20    11886.89   1493.74 o 
 -34   2   8     3116.33     3219.57    891.09 o 
 -32   2   8     9887.25     7879.54   2280.66 o 
 -30   2   8      893.65      405.70    211.42 o 
 -28   2   8     7498.92     7029.31    987.57 o 
 -26   2   8       91.74      125.36    116.01 o 
 -24   2   8    13162.53    12683.01    500.62 o 
 -22   2   8      174.61      156.60     70.93 o 
 -20   2   8     6117.38     5471.64    367.37 o 
 -18   2   8     9771.00     9681.81    383.51 o 
 -16   2   8     9815.97     9653.86    253.94 o 
 -14   2   8    12574.17     7771.83   1652.62 o 
 -12   2   8    16921.73    16051.67    332.48 o 
 -10   2   8    12032.14    10771.76    248.06 o 
  -8   2   8     5685.99     4870.63    166.94 o 
  -6   2   8    40005.80    38134.49    456.85 o 
  -4   2   8    42145.60    40286.93    510.34 o 
  -2   2   8     8983.47     8809.53    309.95 o 
   0   2   8       12.05       16.36     15.95 o 
   2   2   8    10255.54    10100.85    247.59 o 
   4   2   8     6749.98     6295.05    215.97 o 
   6   2   8     6784.74     6953.32    216.55 o 
   8   2   8      273.90      166.49     64.20 o 
  10   2   8    11412.46    11702.84    477.41 o 
  12   2   8     1757.44     1608.11    182.54 o 
  14   2   8     9497.01     9400.42    461.81 o 
  16   2   8     4006.53     4102.52    243.30 o 
  18   2   8    11414.16    11660.52    400.67 o 
  20   2   8     4890.12     5231.57    392.83 o 
  22   2   8      722.47      515.03    101.92 o 
  24   2   8    11831.50    11101.38    588.68 o 
  26   2   8      432.09      329.38    142.25 o 
  28   2   8     2806.62     2349.54    448.67 o 
  30   2   8      525.49      338.67    116.46 o 
  32   2   8     1993.96     2009.28    296.48 o 
  34   2   8      405.87      227.48    103.85 o 
  36   2   8     3277.92     3763.49    988.11 o 
  38   2   8       73.46       93.95    339.31 o 
 -39   3   8      175.57        3.61    202.72 o 
 -37   3   8      796.33      892.17    402.54 o 
 -35   3   8       80.26      138.74    168.97 o 
 -33   3   8     2145.81     2478.65    334.25 o 
 -31   3   8        3.19       28.00     96.47 o 
 -29   3   8     5210.19     5898.47    397.73 o 
 -27   3   8      901.56     1031.50    136.58 o 
 -25   3   8     3921.31     2903.31    644.04 o 
 -23   3   8      598.60      455.73    119.59 o 
 -21   3   8     2336.13     1923.74    238.97 o 
 -19   3   8      122.15      116.10     57.07 o 
 -17   3   8       71.53      226.78     50.86 o 
 -15   3   8    11466.96    11776.69    247.80 o 
 -13   3   8      701.65      717.76     87.57 o 
 -11   3   8    16372.99    16132.21    315.94 o 
  -9   3   8     5575.78     5835.99    169.48 o 
  -7   3   8     9590.56     8726.68    204.91 o 
  -5   3   8     2430.82     2644.12    142.26 o 
  -3   3   8     6984.15     6817.44    220.52 o 
  -1   3   8      379.86      693.75     70.73 o 
   1   3   8      673.28      592.41     95.50 o 
   3   3   8      270.49      106.88     59.58 o 
   5   3   8     2534.49     2278.75    155.60 o 
   7   3   8      253.22      387.17    115.90 o 
   9   3   8     5788.85     5102.41    390.17 o 
  11   3   8     7396.96     7613.46    400.21 o 
  13   3   8     4478.44     4666.29    317.55 o 
  15   3   8     3575.16     3664.91    286.65 o 
  17   3   8    12529.27    12519.43    607.74 o 
  19   3   8     2981.03     2835.32    325.52 o 
  21   3   8     8150.69     8103.56    462.18 o 
  23   3   8     2376.13     2137.99    307.41 o 
  25   3   8      283.66      181.57    167.49 o 
  27   3   8      321.80      265.57    127.36 o 
  29   3   8      389.05      306.51    206.05 o 
  31   3   8     2834.47     3432.21    376.14 o 
  33   3   8      252.52      525.82    174.92 o 
  35   3   8     3029.19     3571.10    419.62 o 
  37   3   8      171.96      245.01    218.80 o 
  39   3   8     4966.97     4389.67   1051.89 o 
 -38   4   8      789.40      622.60    346.90 o 
 -36   4   8      145.72        2.17    234.88 o 
 -34   4   8     1093.31     1077.92    204.65 o 
 -32   4   8     1600.82     1469.94    207.37 o 
 -30   4   8       94.45      143.75     87.00 o 
 -28   4   8     2052.91     2087.61    247.74 o 
 -26   4   8      243.84      139.59     96.11 o 
 -24   4   8    10545.95    10718.51    498.99 o 
 -22   4   8      435.90      718.92    185.61 o 
 -20   4   8     5563.21     5543.64    366.00 o 
 -18   4   8     5697.08     5876.53    325.51 o 
 -16   4   8    10280.05     9727.32    710.87 o 
 -14   4   8      136.66       71.60     43.93 o 
 -12   4   8     2393.21     2260.57    144.84 o 
 -10   4   8     9050.81     8701.35    252.51 o 
  -8   4   8      350.11      272.62     60.20 o 
  -6   4   8    30179.19    29259.10    426.37 o 
  -4   4   8     1135.63     1184.83     94.69 o 
  -2   4   8    18820.47    18203.31    345.76 o 
   0   4   8     2963.98     2747.04    118.23 o 
   2   4   8    12222.31    11977.19    245.25 o 
   4   4   8     1569.14     1596.82     90.44 o 
   6   4   8     7749.49     8107.96    295.69 o 
   8   4   8     2737.31     2959.54    308.50 o 
  10   4   8     8553.46     7483.05    411.75 o 
  12   4   8      802.01      823.64    162.40 o 
  14   4   8       38.18       38.94     66.19 o 
  16   4   8     6293.21     5885.93    377.20 o 
  18   4   8     1464.07     1324.75    174.43 o 
  20   4   8     7810.08     8049.87    527.17 o 
  22   4   8      498.98      710.18    129.87 o 
  24   4   8     8502.96     9716.99    559.86 o 
  26   4   8     3772.06     3412.86    386.44 o 
  28   4   8      250.05      158.77    136.56 o 
  30   4   8       94.37       77.49     79.44 o 
  32   4   8       34.35       25.52     81.59 o 
  34   4   8      494.60      602.40    212.01 o 
  36   4   8      294.49      446.03    268.66 o 
  38   4   8      216.17        0.36    145.26 o 
 -33   5   8     1610.06     1796.51    392.09 o 
 -31   5   8      241.59      398.01    205.04 o 
 -29   5   8     2977.24     3244.73    371.59 o 
 -27   5   8        4.31       81.75    106.19 o 
 -25   5   8     4167.99     4599.88    348.15 o 
 -23   5   8      129.61       48.30     54.18 o 
 -21   5   8       19.53      116.73     75.09 o 
 -19   5   8     3384.99     2561.74    636.55 o 
 -17   5   8      284.41      167.39     65.77 o 
 -15   5   8     1214.90      879.50    125.63 o 
 -13   5   8     5037.24     4861.12    194.79 o 
 -11   5   8      767.85      891.94     85.99 o 
  -9   5   8     2535.93     2487.45    121.69 o 
  -7   5   8     1808.99     1913.93    107.49 o 
  -5   5   8       86.59       25.68     28.99 o 
  -3   5   8    27057.99    27346.14    430.19 o 
  -1   5   8     2427.30     2341.37     97.12 o 
   1   5   8     7944.43     8120.39    215.74 o 
   3   5   8       64.30      106.93     28.84 o 
   5   5   8      859.25      783.36     90.49 o 
   7   5   8     5374.95     5480.87    223.71 o 
   9   5   8    24720.80    24302.00    507.99 o 
  11   5   8      357.50      392.94     96.10 o 
  13   5   8    15992.20    16244.52    573.55 o 
  15   5   8     2775.36     2978.69    249.65 o 
  17   5   8    15604.16    15183.92    596.83 o 
  19   5   8     3341.19     2678.20    273.65 o 
  21   5   8     4825.16     4887.73    349.00 o 
  23   5   8     7302.58     7451.70    715.43 o 
  25   5   8     1286.48     1269.13    216.37 o 
  27   5   8     3938.52     4350.29    391.23 o 
  29   5   8      247.54      340.01    131.50 o 
  31   5   8     3867.39     4791.04    485.55 o 
  33   5   8      159.25      420.27    169.10 o 
  35   5   8     2338.07     2809.85    695.96 o 
 -32   6   8       59.93      240.66    240.66 o 
 -30   6   8      932.05     1038.21    296.60 o 
 -28   6   8       35.00      188.59    127.49 o 
 -26   6   8     2270.77     2389.56    279.68 o 
 -24   6   8     1718.03     1827.67    301.68 o 
 -22   6   8       14.65      155.85    128.43 o 
 -20   6   8      994.14      576.05    254.82 o 
 -18   6   8       95.94      178.74    109.73 o 
 -16   6   8      198.35       85.64     60.52 o 
 -14   6   8       24.87       24.37     49.08 o 
 -12   6   8      130.96      158.59     51.51 o 
 -10   6   8     1021.93      943.25    102.86 o 
  -8   6   8     3941.51     4410.97    241.34 o 
  -6   6   8     1770.38     1576.74    108.57 o 
  -4   6   8     2676.81     2454.92    131.26 o 
  -2   6   8     1065.01     1076.40    100.72 o 
   0   6   8      559.26      443.52     62.77 o 
   2   6   8     9989.86    10177.11    250.88 o 
   4   6   8     3812.26     3903.20    173.43 o 
   6   6   8      745.40      788.42    101.10 o 
   8   6   8      549.11      596.50     75.52 o 
  10   6   8     1467.75     1496.66    126.19 o 
  12   6   8       67.14      144.63     54.84 o 
  14   6   8       12.96       43.97     54.14 o 
  16   6   8     2738.43     2577.51    305.51 o 
  18   6   8      294.98      374.74    148.36 o 
  20   6   8     1303.44     1394.94    272.42 o 
  22   6   8       41.99        9.16     98.48 o 
  24   6   8     1008.83     1223.32    271.65 o 
  26   6   8      163.83       69.21    113.64 o 
  28   6   8       43.23       17.86     92.03 o 
  30   6   8      197.63      121.23    128.57 o 
  32   6   8      914.18     1107.41    719.55 o 
  34   6   8      408.62      251.86    142.01 o 
 -31   7   8      552.49      578.52    156.10 o 
 -29   7   8      182.24        0.36    207.78 o 
 -27   7   8        6.52       54.81    142.04 o 
 -25   7   8      887.46      766.44    198.74 o 
 -23   7   8      748.32      778.11    184.27 o 
 -21   7   8     2748.47     2604.38    356.67 o 
 -19   7   8     1187.46      500.58    286.10 o 
 -17   7   8     4943.10     5494.76    446.26 o 
 -15   7   8      631.80      338.22    120.95 o 
 -13   7   8     7951.00     8866.12    401.11 o 
 -11   7   8     3525.48     3566.74    288.18 o 
  -9   7   8     2044.66     1973.51    174.78 o 
  -7   7   8      490.98      483.71     91.05 o 
  -5   7   8     1163.92     1080.19    129.00 o 
  -3   7   8    12019.62    11721.92    440.16 o 
  -1   7   8      493.90      484.27    130.00 o 
   1   7   8     8784.22     8641.40    427.88 o 
   3   7   8        4.83        0.36     68.54 o 
   5   7   8     5628.15     6397.89    468.55 o 
   7   7   8       62.46       29.72     84.74 o 
   9   7   8     7404.80     7454.12    525.65 o 
  11   7   8      247.05      216.18     98.05 o 
  13   7   8     1823.34     1454.01    221.58 o 
  15   7   8     2083.01     1478.84    281.19 o 
  17   7   8      395.24      338.94    155.78 o 
  19   7   8     2623.83     2939.53    381.23 o 
  21   7   8      760.08      591.03    171.63 o 
  23   7   8     5485.22     5774.93    546.01 o 
  25   7   8      348.54      449.99    209.21 o 
  27   7   8     7099.87     7367.52    659.89 o 
  29   7   8     1819.65     1476.83    349.02 o 
  31   7   8     5079.26     4909.80    628.01 o 
 -24   8   8      193.95      403.99    325.94 o 
 -22   8   8       16.36        0.00    123.39 o 
 -20   8   8        5.35       51.28    136.59 o 
 -18   8   8      332.90      210.89    127.71 o 
 -16   8   8      140.32        0.72    124.09 o 
 -14   8   8       26.83      126.35     97.04 o 
 -12   8   8      211.07      237.52    105.09 o 
 -10   8   8      215.86      240.86    117.71 o 
  -8   8   8      201.91      243.67    122.10 o 
  -6   8   8     1913.99     1764.83    201.29 o 
  -4   8   8      894.44      908.56    128.99 o 
  -2   8   8        5.67       42.31     76.03 o 
   0   8   8      406.17      565.85    131.17 o 
   2   8   8       60.67      152.40     87.14 o 
   4   8   8       90.14       94.96     90.98 o 
   6   8   8      228.19      202.21    159.58 o 
   8   8   8      184.95      117.98     80.98 o 
  10   8   8     5521.29     5660.02    515.20 o 
  12   8   8      519.94      407.98    174.52 o 
  14   8   8     5186.18     5320.98    505.08 o 
  16   8   8       53.04        0.00    166.79 o 
  18   8   8     2088.32     1781.53    385.57 o 
  20   8   8       33.53       15.63    109.74 o 
  22   8   8      455.43      113.89    162.87 o 
  24   8   8        2.25        0.72    254.75 o 
  26   8   8      129.46        0.72    242.10 o 
 -21   9   8      658.31      660.55    412.30 o 
 -19   9   8      417.64      324.13    265.95 o 
 -17   9   8     2133.73     2623.06    841.76 o 
 -15   9   8       10.69      232.66    157.59 o 
 -13   9   8     3378.65     3314.36    529.66 o 
 -11   9   8       37.64      209.35    140.72 o 
  -9   9   8     1348.95     1402.86    218.17 o 
  -7   9   8     1524.02     1617.26    217.98 o 
  -5   9   8       18.05       52.21     79.14 o 
  -3   9   8       79.10      116.67     86.03 o 
  -1   9   8      266.18      154.70    110.22 o 
   1   9   8     8711.39     8358.66    579.63 o 
   3   9   8      206.09      195.12    105.53 o 
   5   9   8    12001.86    11735.27    694.85 o 
   7   9   8     1264.94     1163.44    282.56 o 
   9   9   8    10144.26    11149.25    747.85 o 
  11   9   8      567.19      422.97    162.57 o 
  13   9   8      876.45     1062.94    317.13 o 
  15   9   8      538.79      305.12    125.97 o 
  17   9   8      554.84      418.56    236.28 o 
  19   9   8     1402.90     1488.04    590.44 o 
 -16  10   8     1880.01     2124.73    619.71 o 
 -14  10   8       98.11       39.75    267.40 o 
 -12  10   8     2376.12     2257.09    522.33 o 
 -10  10   8       26.13      343.64    499.57 o 
  -8  10   8      395.39      255.98    131.11 o 
  -6  10   8      926.42     1078.01    247.66 o 
  -4  10   8      107.78       28.24    128.98 o 
  -2  10   8     6027.36     5994.49    520.79 o 
   0  10   8       59.84      165.50    111.74 o 
   2  10   8     7294.10     7085.61    570.55 o 
   4  10   8        4.67      158.76    112.38 o 
   6  10   8     3029.76     3490.51    392.40 o 
   8  10   8     1476.92     1029.34    274.35 o 
  10  10   8      133.81        0.00    217.53 o 
  -7  11   8      123.27        0.36    234.88 o 
  -5  11   8       15.91        0.00    323.77 o 
 -37   1   9     1579.55      980.98    403.62 o 
 -35   1   9     2312.73     1290.70    752.33 o 
 -33   1   9     5698.00     5111.77    721.92 o 
 -31   1   9     9402.94     9028.95    832.63 o 
 -29   1   9     6459.26     2434.32   1742.39 o 
 -27   1   9     4366.07     3498.32    565.48 o 
 -25   1   9     8844.20     8920.08    812.96 o 
 -23   1   9     2742.37     2415.97    231.14 o 
 -21   1   9     9361.71     7998.50    823.13 o 
 -19   1   9     4014.76     4595.67    217.67 o 
 -17   1   9    36089.39    36930.89    890.99 o 
 -15   1   9     3216.82     2888.40    218.46 o 
 -13   1   9    26433.14    25892.43    401.33 o 
 -11   1   9        6.39       34.67     35.59 o 
  -9   1   9    15526.51    13492.67    270.14 o 
  -7   1   9    25374.98    23577.47    350.42 o 
  -5   1   9    86856.48    85003.95    834.06 o 
  -3   1   9    10731.44    10365.66    309.55 o 
  -1   1   9    44286.95    43789.29    609.64 o 
   1   1   9     4182.56     3931.12    149.85 o 
   3   1   9      119.70      159.28     99.32 o 
   5   1   9    11974.10    13314.43    535.81 o 
   7   1   9    29983.84    32706.41    802.28 o 
   9   1   9    98605.74   102457.14    934.32 o 
  11   1   9      683.25      420.22    120.48 o 
  13   1   9    51850.14    50283.68    675.85 o 
  15   1   9      442.71      491.21     76.39 o 
  17   1   9    39477.03    39434.98    637.26 o 
  19   1   9     1042.47     1149.26    165.44 o 
  21   1   9    28245.93    28561.13    702.67 o 
  23   1   9      851.92      913.48    158.97 o 
  25   1   9     4121.20     3602.44    355.72 o 
  27   1   9     2967.58     2804.76    419.29 o 
  29   1   9     1792.53     1786.43    254.83 o 
  31   1   9     3985.53     3833.77    744.56 o 
  33   1   9      291.60        2.17    162.18 o 
  35   1   9     9292.50     9687.95    953.60 o 
  37   1   9      129.32       62.47    154.12 o 
 -38   2   9       17.70        1.08    243.19 o 
 -36   2   9     1767.31     1552.42    394.35 o 
 -34   2   9      631.92      162.35    207.88 o 
 -32   2   9      564.14      713.48    557.56 o 
 -30   2   9     5250.44     5059.64    924.87 o 
 -28   2   9      295.98      149.33    131.45 o 
 -26   2   9     1411.71     1432.65    276.52 o 
 -24   2   9     1334.52     1679.28    253.73 o 
 -22   2   9       50.98       94.01     74.76 o 
 -20   2   9      162.86       63.31     54.24 o 
 -18   2   9      149.72      116.91     59.40 o 
 -16   2   9     2475.29     2239.90    118.27 o 
 -14   2   9       40.26       49.08     30.54 o 
 -12   2   9     1012.53      880.74     59.29 o 
 -10   2   9      311.20      258.42     63.51 o 
  -8   2   9      481.32      368.89     71.82 o 
  -6   2   9     1256.37     1376.29    138.84 o 
  -4   2   9    25235.30    24479.38    335.40 o 
  -2   2   9     5670.70     5129.08    308.52 o 
   0   2   9      293.79      474.14     60.41 o 
   2   2   9     9775.51     9789.19    282.60 o 
   4   2   9     7692.82     8508.54    300.08 o 
   6   2   9     3925.08     3765.42    130.07 o 
   8   2   9     9323.49     9885.11    233.12 o 
  10   2   9     1161.46      861.66    149.53 o 
  12   2   9     5704.81     5207.41    255.05 o 
  14   2   9      253.32      206.76     54.17 o 
  16   2   9     8367.95     9022.38    251.38 o 
  18   2   9      624.01      635.77     64.02 o 
  20   2   9     3183.52     3248.76    383.92 o 
  22   2   9      686.12      644.07    172.90 o 
  24   2   9      796.81      718.00    121.91 o 
  26   2   9      137.51      105.08     80.71 o 
  28   2   9      332.69      383.40    235.75 o 
  30   2   9      775.73      599.73    206.39 o 
  32   2   9     1685.22     1627.18    317.59 o 
  34   2   9     2254.20     2370.42    607.97 o 
  36   2   9     1018.57     1037.09    322.88 o 
  38   2   9     2647.70     2182.19    770.40 o 
 -37   3   9      621.43      108.40    307.87 o 
 -35   3   9     4609.79     4622.39    672.79 o 
 -33   3   9      762.74     1388.12    424.22 o 
 -31   3   9     2118.49     1851.58    349.64 o 
 -29   3   9     3660.07     2411.31   1048.54 o 
 -27   3   9      491.41      632.50    167.97 o 
 -25   3   9    12965.32    12903.42    628.89 o 
 -23   3   9     2206.36     2076.34    196.01 o 
 -21   3   9    20299.93    21760.54    652.55 o 
 -19   3   9      508.46      308.99     95.22 o 
 -17   3   9    14870.31    13703.58    343.05 o 
 -15   3   9      216.85      284.14     26.72 o 
 -13   3   9    20698.35    21095.57    359.71 o 
 -11   3   9     1492.10     1596.79     86.73 o 
  -9   3   9    22989.18    20903.29    406.18 o 
  -7   3   9     9287.41     8499.11    283.39 o 
  -5   3   9     8744.98     8193.49    180.87 o 
  -3   3   9     4130.44     3985.56    115.94 o 
  -1   3   9     7304.04     6353.97    241.49 o 
   1   3   9     6165.64     5435.67    300.04 o 
   3   3   9      482.61      576.50     54.18 o 
   5   3   9     8863.08     8219.80    222.48 o 
   7   3   9       82.00      138.08     95.62 o 
   9   3   9    13704.25    13410.71    562.88 o 
  11   3   9       67.73       44.91     56.94 o 
  13   3   9    27434.75    26406.72    786.69 o 
  15   3   9     2993.01     3072.10    271.24 o 
  17   3   9    16300.19    16482.59    675.72 o 
  19   3   9      443.91      492.57    113.95 o 
  21   3   9     6207.80     5534.50    437.64 o 
  23   3   9      737.21      919.87    205.09 o 
  25   3   9     1111.08     1280.88    327.63 o 
  27   3   9     4066.86     4008.37    387.72 o 
  29   3   9      301.17      211.25    123.19 o 
  31   3   9     2206.09     2224.43    317.22 o 
  33   3   9       58.09      198.09     91.15 o 
  35   3   9     1859.54     1980.07    307.76 o 
  37   3   9      810.60      436.51    308.59 o 
 -38   4   9       18.26        0.72    156.83 o 
 -36   4   9      865.80      833.99    431.45 o 
 -34   4   9     1228.16     1814.89    311.42 o 
 -32   4   9        3.96      121.68    136.17 o 
 -30   4   9     1420.92     1416.89    260.17 o 
 -28   4   9       74.16       81.27     75.60 o 
 -26   4   9     2992.49     2267.27    552.38 o 
 -24   4   9       37.75       56.41     88.60 o 
 -22   4   9     3475.60     3309.70    271.36 o 
 -20   4   9      598.78      902.16    129.38 o 
 -18   4   9     1431.55     1709.23    175.77 o 
 -16   4   9      229.64      165.38     47.63 o 
 -14   4   9     2171.08     1922.73    130.12 o 
 -12   4   9     2035.06     1970.02    120.41 o 
 -10   4   9     1633.14     1805.33    131.40 o 
  -8   4   9     5036.67     4463.50    198.11 o 
  -6   4   9     5637.49     5425.96    169.35 o 
  -4   4   9    19106.45    18639.17    320.21 o 
  -2   4   9    14142.56    13811.18    309.12 o 
   0   4   9     7421.09     7051.78    220.20 o 
   2   4   9     1642.57     1348.72     89.94 o 
   4   4   9     1662.12     1398.52    112.95 o 
   6   4   9     1366.40     1155.45    102.58 o 
   8   4   9     3020.96     2724.06    192.67 o 
  10   4   9     1019.17      954.32    138.83 o 
  12   4   9     2356.97     2484.01    283.72 o 
  14   4   9     3920.63     3625.61    351.51 o 
  16   4   9    12703.85    12545.10    555.66 o 
  18   4   9     1974.69     1590.99    309.08 o 
  20   4   9    17959.75    16442.74    766.64 o 
  22   4   9       19.65       96.00    113.72 o 
  24   4   9     2471.13     2625.43    286.02 o 
  26   4   9      884.60      657.44    140.61 o 
  28   4   9      477.03      621.48    183.44 o 
  30   4   9     2678.26     3297.45    394.64 o 
  32   4   9       42.52      117.44    117.01 o 
  34   4   9     2716.11     2956.46    329.99 o 
  36   4   9      353.91      515.77    360.63 o 
  38   4   9     5289.88     6183.77    993.71 o 
 -33   5   9       54.74      149.71    171.50 o 
 -31   5   9      844.70      901.16    282.52 o 
 -29   5   9      160.34       57.03     91.04 o 
 -27   5   9      524.87      360.43    202.52 o 
 -25   5   9     1770.94     1678.37    212.28 o 
 -23   5   9      148.02      132.56     57.56 o 
 -21   5   9     7455.84     7737.35    444.98 o 
 -19   5   9      748.78      435.71    123.50 o 
 -17   5   9    14075.39    14342.85    571.48 o 
 -15   5   9     2655.11     2358.05    146.61 o 
 -13   5   9     9423.42     8884.89    265.44 o 
 -11   5   9     3571.74     3528.22    174.50 o 
  -9   5   9      339.57      233.58     43.86 o 
  -7   5   9      755.84      568.11     61.13 o 
  -5   5   9      634.67      586.42     62.10 o 
  -3   5   9      498.91      406.67     54.14 o 
  -1   5   9       63.76      146.92     35.28 o 
   1   5   9    21932.60    21798.94    391.24 o 
   3   5   9      912.34      972.40     93.10 o 
   5   5   9     7921.00     8139.63    258.28 o 
   7   5   9      296.44      397.09     82.71 o 
   9   5   9     8296.08     8425.30    377.14 o 
  11   5   9     2261.10     1973.80    227.93 o 
  13   5   9      194.12      174.09     92.35 o 
  15   5   9     1838.24     1786.29    228.67 o 
  17   5   9       64.59       64.92     82.28 o 
  19   5   9     5330.12     5041.32    380.58 o 
  21   5   9     1640.91     1637.04    237.72 o 
  23   5   9     1999.03     2038.92    340.37 o 
  25   5   9     1184.01      706.17    223.23 o 
  27   5   9      893.36      830.31    176.63 o 
  29   5   9      843.38      782.32    197.76 o 
  31   5   9     1401.21     1611.90    302.71 o 
  33   5   9       21.34      114.75    134.96 o 
  35   5   9      131.31      318.35    274.26 o 
 -32   6   9        7.85        1.08    205.61 o 
 -30   6   9     1147.24     1202.69    320.34 o 
 -28   6   9       20.52        1.45    125.01 o 
 -26   6   9      583.13      427.25    176.03 o 
 -24   6   9       97.06       51.52    107.03 o 
 -22   6   9     2637.61     1572.97    683.87 o 
 -20   6   9      312.74       53.24    103.53 o 
 -18   6   9     1284.28      836.16    416.05 o 
 -16   6   9      125.03       75.62     86.38 o 
 -14   6   9     4162.28     3375.90    546.55 o 
 -12   6   9     1998.61     2266.99    167.03 o 
 -10   6   9     5943.31     5785.35    313.84 o 
  -8   6   9      445.68      414.34     84.79 o 
  -6   6   9      888.02      743.61    100.60 o 
  -4   6   9     2801.83     2701.58    124.96 o 
  -2   6   9     1565.74     1676.52    144.88 o 
   0   6   9     1470.49     1468.11    131.68 o 
   2   6   9      503.87      409.17     48.62 o 
   4   6   9     2586.24     2545.81    118.24 o 
   6   6   9      510.69      512.46    101.01 o 
   8   6   9    22733.50    22345.76    607.78 o 
  10   6   9    12409.15    12299.74    390.31 o 
  12   6   9     5818.31     5796.81    290.42 o 
  14   6   9       52.77       24.26     53.55 o 
  16   6   9     1290.13      689.96    182.24 o 
  18   6   9      927.20      490.23    204.18 o 
  20   6   9     2207.22     2008.18    295.13 o 
  22   6   9     1494.10     1452.57    346.74 o 
  24   6   9     1898.48     1500.94    281.67 o 
  26   6   9     2850.99     2551.52    543.99 o 
  28   6   9     1309.19      764.75    272.17 o 
  30   6   9     1867.08     2663.83    415.72 o 
  32   6   9      732.62      727.52    296.81 o 
  34   6   9     3395.80     2558.71    686.93 o 
 -31   7   9      108.15      150.32    203.44 o 
 -29   7   9       43.19        0.72    309.68 o 
 -27   7   9      410.46      656.84    162.11 o 
 -25   7   9        3.53       57.98    118.84 o 
 -23   7   9      923.00     1620.58    538.52 o 
 -21   7   9      837.33     1926.47    309.76 o 
 -19   7   9        2.68       49.34     83.95 o 
 -17   7   9     2168.68     2115.01    288.68 o 
 -15   7   9      992.31     1186.66    204.65 o 
 -13   7   9      458.79      383.90    102.49 o 
 -11   7   9       19.29       80.09     80.04 o 
  -9   7   9      401.46      357.86    114.32 o 
  -7   7   9      252.43      246.36     76.42 o 
  -5   7   9     3363.45     2974.44    256.86 o 
  -3   7   9     1267.25     1522.91    166.38 o 
  -1   7   9      844.52      795.38     96.39 o 
   1   7   9       21.82       45.53     64.13 o 
   3   7   9      189.34      219.18    133.23 o 
   5   7   9        1.54       36.13     78.70 o 
   7   7   9      122.42       41.82     93.27 o 
   9   7   9      143.75       84.35    101.06 o 
  11   7   9      522.19      574.81    171.84 o 
  13   7   9      286.19       85.77     95.96 o 
  15   7   9       77.58       25.11    130.74 o 
  17   7   9      589.22      725.57    186.79 o 
  19   7   9      930.74      666.17    204.01 o 
  21   7   9      324.03      382.04    233.39 o 
  23   7   9     1123.54      959.31    246.29 o 
  25   7   9       44.57       57.91    130.49 o 
  27   7   9       12.01       72.28    109.99 o 
  29   7   9        1.52      175.18    154.89 o 
 -24   8   9      292.84      946.37    509.86 o 
 -22   8   9     1099.12     1316.75    527.93 o 
 -20   8   9      990.89      916.69    251.54 o 
 -18   8   9     1240.79     2073.53    420.66 o 
 -16   8   9       17.25      252.20    345.99 o 
 -14   8   9     2263.68     2446.15    417.45 o 
 -12   8   9      401.69      607.57    151.14 o 
 -10   8   9     2908.73     3185.80    315.98 o 
  -8   8   9     1848.84     1996.89    253.38 o 
  -6   8   9      516.57      597.72    123.90 o 
  -4   8   9     1687.71     1763.78    213.35 o 
  -2   8   9      446.56      316.38    107.28 o 
   0   8   9     7071.63     8048.44    542.63 o 
   2   8   9        0.45      117.56    100.99 o 
   4   8   9     5194.08     4601.23    471.80 o 
   6   8   9        1.39       22.04     99.02 o 
   8   8   9     7163.67     7559.93    554.39 o 
  10   8   9     4805.10     4815.00    486.67 o 
  12   8   9     1094.62      943.41    236.41 o 
  14   8   9      742.09      537.08    333.53 o 
  16   8   9       39.93       46.09    115.73 o 
  18   8   9       99.71      208.51    213.20 o 
  20   8   9       51.21        0.72    125.72 o 
  22   8   9     1417.83     2118.43    439.15 o 
  24   8   9      357.56      285.10    257.28 o 
 -21   9   9      919.82      800.39    380.86 o 
 -19   9   9       33.90        0.00    234.15 o 
 -17   9   9      676.50      560.16    246.18 o 
 -15   9   9       67.67      199.51    227.56 o 
 -13   9   9     1021.02     1249.76    297.26 o 
 -11   9   9       35.48       86.50     90.43 o 
  -9   9   9     1362.50     1082.05    186.87 o 
  -7   9   9       49.88      107.26     88.69 o 
  -5   9   9      101.80      231.50    120.06 o 
  -3   9   9      781.27      754.77    174.15 o 
  -1   9   9     1605.01     1641.62    257.87 o 
   1   9   9      322.88      401.61    147.97 o 
   3   9   9      745.26      825.98    185.58 o 
   5   9   9      807.67      824.81    247.37 o 
   7   9   9     3719.99     3706.08    612.34 o 
   9   9   9       32.86      181.94    191.40 o 
  11   9   9     1597.29     1563.28    377.03 o 
  13   9   9      662.33      261.53    117.85 o 
  15   9   9       45.48       50.67    168.74 o 
  17   9   9      342.40      312.76    578.16 o 
 -16  10   9       13.15      208.50    306.06 o 
 -14  10   9      652.22      332.61    259.45 o 
 -12  10   9       50.01      264.51    269.93 o 
 -10  10   9        1.42      105.15    199.46 o 
  -8  10   9       20.64      180.78    113.18 o 
  -6  10   9     1235.48     1398.06    278.85 o 
  -4  10   9      181.69      362.28    167.42 o 
  -2  10   9        0.04      137.07    109.86 o 
   0  10   9       78.00       66.14     97.04 o 
   2  10   9      194.77      174.42    131.83 o 
   4  10   9       77.13      108.34    102.67 o 
   6  10   9       52.34      234.79    163.76 o 
   8  10   9     2015.63     2105.58    632.72 o 
 -36   0  10      205.28      161.52    158.63 o 
 -34   0  10     1154.74      813.04    315.82 o 
 -32   0  10    10218.39     1939.26   5290.88 o 
 -30   0  10      952.04      671.75    489.99 o 
 -28   0  10     8941.73     9309.08    997.69 o 
 -26   0  10     3715.59     3229.38    541.30 o 
 -24   0  10    12118.17    14128.76   1494.54 o 
 -22   0  10     8323.45     9777.74    896.31 o 
 -20   0  10    38436.88    41625.10   1236.22 o 
 -18   0  10     9816.07     9501.70    585.02 o 
 -16   0  10    10652.83     9288.23    361.81 o 
 -14   0  10    12483.21    13456.96    834.88 o 
 -12   0  10     2737.77     3246.76    262.95 o 
 -10   0  10    46059.36    44363.20   1569.88 o 
  -8   0  10      341.02      389.89     77.17 o 
  -6   0  10   127283.94   122499.62   1228.37 o 
  -4   0  10     2536.44     2182.94    268.45 o 
  -2   0  10    43657.43    40975.04   1128.39 o 
   0   0  10      381.43      390.30     89.66 o 
   2   0  10    36677.73    35854.62    902.39 o 
   4   0  10     9492.12     8894.25    587.55 o 
   6   0  10    18902.72    19433.01   1197.15 o 
   8   0  10    68269.53    73286.36   2257.71 o 
  10   0  10     5207.72     5388.18    329.09 o 
  12   0  10    70871.48    70142.90   1333.44 o 
  14   0  10       57.20       82.60     63.95 o 
  16   0  10    80534.26    83246.49   1554.97 o 
  18   0  10      263.99      285.51    166.58 o 
  20   0  10    77445.66    78857.55   1709.89 o 
  22   0  10    25646.29    27533.54    951.89 o 
  24   0  10      962.11     1260.79    146.34 o 
  26   0  10       13.02        3.61    239.94 o 
  28   0  10     4330.67     3647.46    857.48 o 
  30   0  10     6726.77     6128.12   1081.16 o 
  32   0  10     1294.76     1644.86    363.16 o 
  34   0  10    14493.91    17776.94   1614.15 o 
  36   0  10       66.10        6.14    284.38 o 
 -37   1  10      707.32      583.14    452.41 o 
 -35   1  10      134.65      218.02    207.52 o 
 -33   1  10        0.42       16.98    174.84 o 
 -31   1  10      130.68      107.06    133.71 o 
 -29   1  10      116.41       19.15    195.78 o 
 -27   1  10     1854.11      367.42    515.72 o 
 -25   1  10        2.62       33.61    157.75 o 
 -23   1  10     2166.09     1093.46    536.43 o 
 -21   1  10      532.94      261.63     96.65 o 
 -19   1  10     5752.73     5647.23    401.48 o 
 -17   1  10       26.02       46.27     75.10 o 
 -15   1  10     3778.20     4009.08    165.06 o 
 -13   1  10     4813.42     5008.68    232.65 o 
 -11   1  10     2780.89     3386.11    141.42 o 
  -9   1  10     1113.58     1214.91     67.75 o 
  -7   1  10      423.11      119.51     61.79 o 
  -5   1  10     2746.83     3270.74    200.87 o 
  -3   1  10    23078.87    22025.38    393.14 o 
  -1   1  10     3586.10     3971.65    251.02 o 
   1   1  10    17578.46    17504.35    480.18 o 
   3   1  10      141.98      190.50     54.23 o 
   5   1  10      394.93      465.12    187.22 o 
   7   1  10     3471.01     3540.04    231.18 o 
   9   1  10      515.08      621.39     86.76 o 
  11   1  10     5938.84     6626.10    244.41 o 
  13   1  10     2736.72     2951.75    182.25 o 
  15   1  10      296.52      279.84     75.02 o 
  17   1  10      564.24      635.71    122.49 o 
  19   1  10     3392.63     3513.70    207.70 o 
  21   1  10       17.95       53.85     63.35 o 
  23   1  10     4154.99     4019.02    410.45 o 
  25   1  10     3194.10     3421.16    282.98 o 
  27   1  10       24.48       86.92     80.44 o 
  29   1  10       68.64       54.37    119.64 o 
  31   1  10      167.82      318.96    480.05 o 
  33   1  10     1176.14      891.72    356.76 o 
  35   1  10       74.28      301.82    208.07 o 
  37   1  10      581.18      333.53    201.63 o 
 -38   2  10      326.11       10.48    200.91 o 
 -36   2  10     1263.22      986.64    315.57 o 
 -34   2  10      134.56      149.32    186.47 o 
 -32   2  10     6898.81     2477.13   2135.02 o 
 -30   2  10     1580.40      326.37    583.58 o 
 -28   2  10     5553.78     5067.52    570.59 o 
 -26   2  10     5055.71     5000.88    531.32 o 
 -24   2  10     5253.01     5798.61    599.34 o 
 -22   2  10    11906.22    11936.84    652.44 o 
 -20   2  10     5714.33     5677.62    301.76 o 
 -18   2  10    22553.99    23336.77    558.78 o 
 -16   2  10      168.57      132.16     47.09 o 
 -14   2  10    36939.94    36245.52    557.04 o 
 -12   2  10     4896.14     4999.29    156.61 o 
 -10   2  10    36581.00    36154.68    448.48 o 
  -8   2  10     3372.85     3365.12    194.33 o 
  -6   2  10    25101.73    22790.73    389.81 o 
  -4   2  10      162.91       95.88     44.95 o 
  -2   2  10    21638.72    18425.54    457.68 o 
   0   2  10      625.14      482.34     84.16 o 
   2   2  10    25373.48    24122.24    399.13 o 
   4   2  10     3283.37     3172.43    142.75 o 
   6   2  10       47.01      143.64     43.42 o 
   8   2  10    43958.76    45717.32    823.36 o 
  10   2  10    10420.30     9930.13    253.96 o 
  12   2  10    22740.08    21443.97    372.33 o 
  14   2  10      888.43      981.94     82.22 o 
  16   2  10    43797.26    44201.40    815.72 o 
  18   2  10      495.12      507.91    184.00 o 
  20   2  10    25499.36    24147.58    840.38 o 
  22   2  10     1152.66      948.66    196.88 o 
  24   2  10     7637.14     6708.19    511.25 o 
  26   2  10     1173.60     1329.05    249.73 o 
  28   2  10     4545.88     4864.23    414.96 o 
  30   2  10     2194.58     1974.30    273.84 o 
  32   2  10     1627.10     1748.46    293.89 o 
  34   2  10     3455.32     3756.18   1056.04 o 
  36   2  10      314.90      179.70    131.79 o 
  38   2  10     5969.12     5602.00   1080.80 o 
 -37   3  10     1569.93      682.59    567.32 o 
 -35   3  10     1367.93     1308.87    309.68 o 
 -33   3  10       19.43       62.07    115.86 o 
 -31   3  10     3192.04     1774.72   1278.98 o 
 -29   3  10       50.02      149.07    119.64 o 
 -27   3  10     2005.73     2154.31    279.12 o 
 -25   3  10       28.32      104.25     88.64 o 
 -23   3  10     3389.13     3218.05    310.69 o 
 -21   3  10     8906.54     8713.52    403.35 o 
 -19   3  10       61.72       59.35     62.44 o 
 -17   3  10      435.53      330.69     82.75 o 
 -15   3  10      339.76      322.51     72.10 o 
 -13   3  10     1094.84      990.25    107.12 o 
 -11   3  10     2552.63     2508.74    110.83 o 
  -9   3  10     9339.32     9530.96    229.08 o 
  -7   3  10    12351.74    12149.64    459.08 o 
  -5   3  10    21471.46    19957.40    518.60 o 
  -3   3  10     6953.45     6997.10    238.86 o 
  -1   3  10     1538.92     1462.28    103.49 o 
   1   3  10     8007.71     7756.61    361.08 o 
   3   3  10      189.93      270.49     63.36 o 
   5   3  10     1900.67     1814.53    117.45 o 
   7   3  10     5583.29     5560.54    343.92 o 
   9   3  10        1.21       18.01     62.84 o 
  11   3  10     3975.80     3566.09    280.86 o 
  13   3  10     2117.36     1942.50    202.32 o 
  15   3  10     5943.94     5847.01    434.01 o 
  17   3  10     6515.15     6945.64    488.25 o 
  19   3  10     7929.52     8082.34    363.07 o 
  21   3  10        9.10       31.77     69.27 o 
  23   3  10     1648.17     1761.06    280.05 o 
  25   3  10      112.79        8.31     87.96 o 
  27   3  10     1452.12     1622.26    255.84 o 
  29   3  10       87.44      177.33    110.86 o 
  31   3  10      178.68       60.80     91.51 o 
  33   3  10     1354.59     1915.22    307.18 o 
  35   3  10      542.55      574.61    260.23 o 
  37   3  10      864.17      794.61    501.55 o 
 -38   4  10      437.25       46.98    176.34 o 
 -36   4  10      235.99      576.71    317.26 o 
 -34   4  10       51.88       83.08    149.42 o 
 -32   4  10      820.50      924.68    282.99 o 
 -30   4  10       55.51      115.92    137.84 o 
 -28   4  10      407.31      302.03     83.45 o 
 -26   4  10       12.55       28.20     75.05 o 
 -24   4  10       29.53       74.21     86.53 o 
 -22   4  10     7043.37     7206.14    421.94 o 
 -20   4  10      501.69      382.26     90.18 o 
 -18   4  10    17256.61    17520.73    465.23 o 
 -16   4  10     5521.58     5204.67    242.25 o 
 -14   4  10    15592.76    15533.85    399.44 o 
 -12   4  10    15665.63    15285.52    351.20 o 
 -10   4  10     5910.62     5762.44    208.88 o 
  -8   4  10     1021.15     1290.06    111.67 o 
  -6   4  10     1693.58     1640.82    109.10 o 
  -4   4  10      728.65      660.80     69.36 o 
  -2   4  10     7984.06     7958.24    223.59 o 
   0   4  10     5190.78     4827.32    203.14 o 
   2   4  10     4953.05     5550.15    251.68 o 
   4   4  10    13197.22    12892.79    376.97 o 
   6   4  10      413.45      440.26     63.25 o 
   8   4  10    16337.78    15881.00    535.46 o 
  10   4  10     3762.21     3996.95    376.43 o 
  12   4  10    16870.65    15965.65    630.56 o 
  14   4  10      371.27      251.39    106.35 o 
  16   4  10     5144.45     5041.47    409.77 o 
  18   4  10     2610.19     2233.23    282.69 o 
  20   4  10     8217.20     7287.26    481.03 o 
  22   4  10        1.92       39.77     83.20 o 
  24   4  10     2738.82     2598.07    329.64 o 
  26   4  10     4375.58     4295.09    424.30 o 
  28   4  10     2740.12     2440.30    319.08 o 
  30   4  10      739.79      857.19    198.99 o 
  32   4  10      750.35     1079.54    239.04 o 
  34   4  10      465.23      749.54    188.88 o 
  36   4  10      125.81      174.06    218.80 o 
 -33   5  10      109.85       23.49    226.57 o 
 -31   5  10     1689.04     2454.73    572.02 o 
 -29   5  10       17.21       31.14    120.52 o 
 -27   5  10     2141.92     2285.93    287.98 o 
 -25   5  10      329.11      385.71    105.01 o 
 -23   5  10     2037.24     2310.98    222.50 o 
 -21   5  10        3.30       83.37     64.42 o 
 -19   5  10      821.10      876.49    155.45 o 
 -17   5  10     1425.93     1153.46    254.75 o 
 -15   5  10      223.06      217.51     45.33 o 
 -13   5  10     1842.76     1574.39    137.31 o 
 -11   5  10      117.88      112.12     48.45 o 
  -9   5  10     1042.33     1009.92     79.44 o 
  -7   5  10     1762.91     1866.22     96.23 o 
  -5   5  10     9118.55     8839.26    271.03 o 
  -3   5  10     2761.23     2776.75    123.04 o 
  -1   5  10     2634.69     2453.74    113.05 o 
   1   5  10     4894.69     4986.85    194.98 o 
   3   5  10     1051.23     1027.63    101.18 o 
   5   5  10      620.75      632.87     88.60 o 
   7   5  10     6970.15     6584.73    303.51 o 
   9   5  10      725.17      506.34    108.72 o 
  11   5  10     3888.96     3991.06    253.49 o 
  13   5  10      126.95      200.89     77.52 o 
  15   5  10     2906.66     3034.03    323.55 o 
  17   5  10      781.31      678.25    168.45 o 
  19   5  10     1390.67     1325.00    200.19 o 
  21   5  10      322.80      376.74    118.80 o 
  23   5  10     4963.05     4698.49    510.04 o 
  25   5  10      304.43       85.35    105.85 o 
  27   5  10     1371.48     1159.83    214.00 o 
  29   5  10     1522.84     1294.72    297.16 o 
  31   5  10      675.28      392.59    187.58 o 
  33   5  10     2001.17     2701.54    468.35 o 
  35   5  10       31.21       95.40    200.55 o 
 -32   6  10      891.52      867.60    431.81 o 
 -30   6  10      437.23      309.82    205.97 o 
 -28   6  10      167.99      275.29    134.05 o 
 -26   6  10      210.27      245.71    105.02 o 
 -24   6  10      414.73      282.55    118.85 o 
 -22   6  10     2795.62     3314.35    423.88 o 
 -20   6  10        0.23       81.35    105.31 o 
 -18   6  10     3196.34     3065.37    362.43 o 
 -16   6  10     1767.61     1028.15    434.90 o 
 -14   6  10     2201.07     2623.39    206.16 o 
 -12   6  10     3010.66     3182.48    221.04 o 
 -10   6  10        3.85       62.76     55.72 o 
  -8   6  10      140.54      140.07     42.79 o 
  -6   6  10      252.43      217.85     40.33 o 
  -4   6  10       87.83      100.19     47.94 o 
  -2   6  10     3993.86     4168.45    194.57 o 
   0   6  10    11452.37    11049.61    293.51 o 
   2   6  10       53.61       97.73     34.26 o 
   4   6  10     4132.84     4197.67    205.42 o 
   6   6  10      194.33      135.08     59.85 o 
   8   6  10     1311.76     1303.50    147.87 o 
  10   6  10     1655.59     1793.64    166.85 o 
  12   6  10        0.87       34.71     57.49 o 
  14   6  10      476.34      368.04     96.20 o 
  16   6  10      110.20      234.91    126.11 o 
  18   6  10        6.81       76.10    127.31 o 
  20   6  10     1071.04      720.42    203.26 o 
  22   6  10      204.56      121.99    111.52 o 
  24   6  10      500.98      320.29    116.57 o 
  26   6  10     1474.02     1717.86    321.19 o 
  28   6  10      244.11      285.49    109.62 o 
  30   6  10       13.38       80.98    124.02 o 
  32   6  10      163.85        3.97    122.14 o 
 -31   7  10       83.99        0.00    312.93 o 
 -29   7  10      316.20      224.76    211.03 o 
 -27   7  10       46.87      108.01     89.90 o 
 -25   7  10     2169.46     1833.26    255.83 o 
 -23   7  10      560.40      573.07    198.21 o 
 -21   7  10     1743.30     1925.27    311.05 o 
 -19   7  10      915.95      780.54    170.19 o 
 -17   7  10      522.84      729.86    161.59 o 
 -15   7  10      738.51      774.46    166.53 o 
 -13   7  10       38.86       57.98     56.74 o 
 -11   7  10     2450.26     2211.29    260.39 o 
  -9   7  10      160.98      149.06     54.33 o 
  -7   7  10       66.47       38.65     58.60 o 
  -5   7  10     2845.61     2505.91    270.18 o 
  -3   7  10      841.12      821.12    134.76 o 
  -1   7  10     2777.45     2784.77    260.12 o 
   1   7  10      272.89      431.25    119.44 o 
   3   7  10     2057.58     1698.40    308.48 o 
   5   7  10     1178.56     1129.84    211.76 o 
   7   7  10     5953.66     7101.20    507.92 o 
   9   7  10     4004.94     4487.44    421.04 o 
  11   7  10      873.78     1049.85    276.11 o 
  13   7  10      184.13       75.11    144.67 o 
  15   7  10      155.09       77.30    121.77 o 
  17   7  10      561.10      168.58    168.85 o 
  19   7  10       27.02      114.53    120.09 o 
  21   7  10     1572.37     1429.46    260.55 o 
  23   7  10      182.63      282.53    199.23 o 
  25   7  10     3170.74     3810.14    466.43 o 
  27   7  10      154.27      106.33    149.24 o 
  29   7  10      240.46      673.56    308.59 o 
 -28   8  10      427.87      622.24    335.69 o 
 -24   8  10      505.09     1026.23    445.18 o 
 -22   8  10       81.73        0.36    190.07 o 
 -20   8  10      192.21       43.63    127.54 o 
 -18   8  10      441.57      332.27    153.98 o 
 -16   8  10        3.35       23.13    111.23 o 
 -14   8  10      289.38      184.19    235.06 o 
 -12   8  10        7.04       24.20     99.33 o 
 -10   8  10        9.88       89.67     73.54 o 
  -8   8  10     3117.10     2941.10    302.57 o 
  -6   8  10      937.60      565.99    177.92 o 
  -4   8  10     2455.07     2066.09    276.01 o 
  -2   8  10     1046.46     1083.78    205.88 o 
   0   8  10       60.75       60.79     93.61 o 
   2   8  10      440.17      298.75    130.81 o 
   4   8  10      415.52      239.51    185.37 o 
   6   8  10       26.80       31.26    148.97 o 
   8   8  10       40.54       35.65    129.13 o 
  10   8  10     1773.00     2044.25    405.74 o 
  12   8  10      100.86      174.31    164.21 o 
  14   8  10      446.44      350.27    306.42 o 
  16   8  10      835.79      654.79    254.71 o 
  18   8  10        7.06      113.16    171.89 o 
  20   8  10      693.57      630.43    278.25 o 
  22   8  10      149.70      234.04    416.27 o 
 -21   9  10      501.36     1468.89    517.81 o 
 -19   9  10      308.84      494.69    319.79 o 
 -17   9  10      561.23      466.50    279.32 o 
 -15   9  10       77.54        3.25    151.24 o 
 -13   9  10      488.56      311.98    181.04 o 
 -11   9  10      324.81       49.14    124.55 o 
  -9   9  10      101.95       30.38    104.53 o 
  -7   9  10      328.95      110.86    122.99 o 
  -5   9  10        9.84       99.73     77.86 o 
  -3   9  10     1202.43     1108.03    233.45 o 
  -1   9  10       31.00       80.87     99.89 o 
   1   9  10     2828.51     3125.37    371.70 o 
   3   9  10     1993.87     1866.64    288.36 o 
   5   9  10      334.35      250.68    192.46 o 
   7   9  10     3064.40     2581.19    512.34 o 
   9   9  10     4167.87     3747.56    606.70 o 
  11   9  10      197.94      222.81    389.17 o 
  13   9  10     3022.10     3229.12    530.74 o 
  15   9  10       97.87      311.72    166.70 o 
 -16  10  10       58.24      134.65    158.45 o 
 -14  10  10      551.38     1202.21    487.10 o 
 -12  10  10       54.96      609.24    361.71 o 
 -10  10  10     1859.64     1590.66    539.49 o 
  -8  10  10     1166.74     1712.32    408.72 o 
  -6  10  10      138.10      363.92    397.30 o 
  -4  10  10       35.50      122.34    174.29 o 
  -2  10  10     1954.59     1957.87    449.77 o 
   0  10  10      784.52      464.51    229.07 o 
   2  10  10     2295.58     1059.26    353.61 o 
   4  10  10     5762.34     6144.00   1392.82 o 
   6  10  10     3420.34     1588.85    807.98 o 
 -37   1  11      257.05      115.99    227.65 o 
 -35   1  11        0.00       14.82    228.51 o 
 -33   1  11     2418.68      702.42    424.97 o 
 -31   1  11        2.11       66.85    184.03 o 
 -29   1  11     9780.88     9891.39    979.31 o 
 -27   1  11      865.82     1097.18    391.75 o 
 -25   1  11     9107.11     8995.87    635.84 o 
 -23   1  11      990.65     1750.28    292.65 o 
 -21   1  11    39116.45    40914.36   1107.39 o 
 -19   1  11       79.65      132.24     68.61 o 
 -17   1  11    10645.06    11392.12    461.19 o 
 -15   1  11     9917.71    10562.85    600.08 o 
 -13   1  11     8499.47     8594.69    332.75 o 
 -11   1  11    19530.37    19037.52    330.52 o 
  -9   1  11    20594.45    21568.03    391.99 o 
  -7   1  11    32870.05    30575.85    576.42 o 
  -5   1  11       87.24       51.96     66.59 o 
  -3   1  11    22290.05    20299.86    440.09 o 
  -1   1  11       10.99       43.03     62.95 o 
   1   1  11    31464.56    29465.64    646.78 o 
   3   1  11     3699.48     4109.74    181.47 o 
   5   1  11    25881.17    25039.89    667.31 o 
   7   1  11    18996.71    19482.34    602.01 o 
   9   1  11    19600.07    20692.75    596.30 o 
  11   1  11    17930.29    19005.08    442.39 o 
  13   1  11     8359.71     8490.33    335.53 o 
  15   1  11    50098.20    50951.58   1171.71 o 
  17   1  11      275.20      249.67     61.98 o 
  19   1  11    61452.77    62134.01   1295.41 o 
  21   1  11     8367.17     8138.40    508.04 o 
  23   1  11     3940.86     3863.56    376.58 o 
  25   1  11      934.45      970.31    196.70 o 
  27   1  11     8502.67     9627.61    915.97 o 
  29   1  11      389.47      797.85    206.08 o 
  31   1  11     6243.31     5799.44   1306.28 o 
  33   1  11     2630.12     2684.63    882.78 o 
  35   1  11     3371.42     3887.02    582.11 o 
  37   1  11     5406.97     6420.09   1061.64 o 
 -36   2  11      171.88       34.69    221.15 o 
 -34   2  11        1.46       49.17    192.95 o 
 -32   2  11      828.40      256.02    249.17 o 
 -30   2  11        1.24       64.81    218.32 o 
 -28   2  11     4233.30     4641.56    809.06 o 
 -26   2  11       25.93       72.99    107.24 o 
 -24   2  11      227.90       72.58     85.81 o 
 -22   2  11     2002.30     1769.61    196.29 o 
 -20   2  11       87.95       92.54     66.84 o 
 -18   2  11      588.77      523.00     82.26 o 
 -16   2  11      838.96      967.82    106.27 o 
 -14   2  11     1304.11     1408.34     92.46 o 
 -12   2  11       16.23       14.63     42.13 o 
 -10   2  11     5545.45     5462.13    205.89 o 
  -8   2  11     7823.13     7240.47    223.32 o 
  -6   2  11    21814.44    22612.03    347.62 o 
  -4   2  11      320.63      215.06    114.26 o 
  -2   2  11    14070.27    13501.43    480.96 o 
   0   2  11     4797.70     4349.31    195.83 o 
   2   2  11     1133.52     1196.22    133.98 o 
   4   2  11     3836.36     3873.52    199.04 o 
   6   2  11     1121.75     1301.05    146.59 o 
   8   2  11       30.90      106.88     66.81 o 
  10   2  11      171.97       97.40     33.52 o 
  12   2  11     1761.30     1758.60    123.76 o 
  14   2  11     3325.15     3365.78    144.29 o 
  16   2  11     4834.87     5044.70    391.95 o 
  18   2  11     2040.58     2243.99    225.38 o 
  20   2  11     1211.10     1079.06    227.67 o 
  22   2  11       24.24       98.86    106.69 o 
  24   2  11     1511.32     1737.57    276.98 o 
  26   2  11      306.91      373.03    154.68 o 
  28   2  11      229.70      554.38    156.88 o 
  30   2  11       20.68       60.11     89.49 o 
  32   2  11     1240.13     1731.53    684.76 o 
  34   2  11       94.86       16.24    119.76 o 
  36   2  11      287.25      375.44    483.85 o 
 -37   3  11      481.40        0.00    359.54 o 
 -35   3  11      576.29      381.90    225.41 o 
 -33   3  11     1410.30     1966.19    399.96 o 
 -31   3  11      479.74      275.26    139.62 o 
 -29   3  11     2475.89     3244.82    502.29 o 
 -27   3  11       11.70       35.23     76.14 o 
 -25   3  11     1048.93     1147.68    210.19 o 
 -23   3  11     3636.03     2296.78    807.42 o 
 -21   3  11    10573.18    10466.87    456.76 o 
 -19   3  11     1058.36      961.47    149.45 o 
 -17   3  11     6832.88     6555.25    293.02 o 
 -15   3  11     4353.98     4646.90    198.27 o 
 -13   3  11     8354.03     8442.68    285.30 o 
 -11   3  11    15113.65    14956.61    311.10 o 
  -9   3  11     9495.63     7546.23    747.39 o 
  -7   3  11    16809.11    15978.40    397.21 o 
  -5   3  11      114.17      127.10     48.45 o 
  -3   3  11    24290.76    24375.98    575.99 o 
  -1   3  11      361.76      506.03    124.30 o 
   1   3  11    26258.00    24973.35    586.19 o 
   3   3  11     1784.96     1584.90     89.72 o 
   5   3  11    20343.79    19370.52    483.47 o 
   7   3  11     3639.28     3511.41    186.43 o 
   9   3  11    25487.63    25779.83    784.99 o 
  11   3  11     1186.90      915.85    179.49 o 
  13   3  11     9552.43     9645.11    517.42 o 
  15   3  11     8010.78     7316.26    375.82 o 
  17   3  11      841.32      901.53    164.97 o 
  19   3  11    12266.39    12305.97    645.88 o 
  21   3  11     5368.35     4775.72    395.39 o 
  23   3  11     2773.46     2478.68    285.83 o 
  25   3  11      153.70      121.48    109.33 o 
  27   3  11     4976.89     6150.82    856.04 o 
  29   3  11      526.58      467.16    156.81 o 
  31   3  11     3441.82     3284.56    397.72 o 
  33   3  11     1239.48      981.79    226.10 o 
  35   3  11     3986.28     3063.88    774.37 o 
  37   3  11     2258.22     1417.57    671.03 o 
 -36   4  11     1069.22     1021.90    413.02 o 
 -34   4  11        5.01       40.55    148.52 o 
 -32   4  11     1245.62      871.10    396.76 o 
 -30   4  11        4.19       82.76    106.97 o 
 -28   4  11     3836.49     4782.72    444.49 o 
 -26   4  11      313.75      186.61     81.87 o 
 -24   4  11     7224.31     7976.79    442.08 o 
 -22   4  11     1773.90     2139.15    220.47 o 
 -20   4  11     6417.26     6436.27    406.38 o 
 -18   4  11      453.45      411.91    125.18 o 
 -16   4  11     1089.35      814.54     92.27 o 
 -14   4  11      988.95      963.86     83.24 o 
 -12   4  11       54.01       69.88     46.17 o 
 -10   4  11     2932.17     2921.25    175.89 o 
  -8   4  11      374.20      496.14     65.61 o 
  -6   4  11    16640.83    16333.58    298.71 o 
  -4   4  11     1902.06     1623.54    110.92 o 
  -2   4  11     2994.16     2860.16    236.95 o 
   0   4  11     5663.87     5383.08    287.99 o 
   2   4  11      235.17      286.09     84.91 o 
   4   4  11     4568.10     4201.96    246.83 o 
   6   4  11      546.70      522.43     83.08 o 
   8   4  11     1767.78     1576.56    148.30 o 
  10   4  11     3022.63     3354.60    560.45 o 
  12   4  11     4127.83     3933.83    462.61 o 
  14   4  11     5871.95     5823.45    371.67 o 
  16   4  11    13167.58    11826.84    565.10 o 
  18   4  11     5077.76     4504.47    417.48 o 
  20   4  11     6021.01     6365.71    500.19 o 
  22   4  11     5327.48     5326.35    426.65 o 
  24   4  11      583.60      707.27    186.38 o 
  26   4  11      978.49     1139.99    240.70 o 
  28   4  11       10.91       69.84    105.63 o 
  30   4  11       60.83      138.91     96.83 o 
  32   4  11       63.36      119.03    126.56 o 
  34   4  11       58.34      144.53    156.59 o 
  36   4  11      770.34      907.35    390.98 o 
 -33   5  11     1334.54     1448.65    514.92 o 
 -31   5  11     1279.91     1692.28    551.42 o 
 -29   5  11       96.39      105.07     94.13 o 
 -27   5  11      475.31      342.18    155.79 o 
 -25   5  11       32.78       76.61     70.19 o 
 -23   5  11     2349.79     1835.81    203.65 o 
 -21   5  11     1903.12     1610.77    191.76 o 
 -19   5  11     4212.94     2582.75    826.93 o 
 -17   5  11     1328.87     1159.84    141.95 o 
 -15   5  11     7907.89     7520.12    283.63 o 
 -13   5  11     6065.25     6010.81    244.54 o 
 -11   5  11     2022.16     1947.17    136.78 o 
  -9   5  11     7012.22     6709.27    222.00 o 
  -7   5  11       13.84       32.80     24.97 o 
  -5   5  11    12835.89    12003.11    295.85 o 
  -3   5  11     2362.40     2276.54    134.99 o 
  -1   5  11      319.98      324.98     48.05 o 
   1   5  11     1509.63     1607.51    125.34 o 
   3   5  11    12935.68    12398.52    425.43 o 
   5   5  11     5103.80     5307.40    262.07 o 
   7   5  11     6154.67     6138.89    290.11 o 
   9   5  11    10011.86     9550.46    541.07 o 
  11   5  11      201.67      232.16    110.69 o 
  13   5  11     5188.19     5052.13    356.56 o 
  15   5  11       10.03       82.85     89.83 o 
  17   5  11      799.31      917.10    201.66 o 
  19   5  11     2619.04     2623.78    311.99 o 
  21   5  11     1652.76     1595.27    241.85 o 
  23   5  11     2449.17     2463.60    411.39 o 
  25   5  11     3014.38     3159.31    370.04 o 
  27   5  11     4624.01     4090.00    389.14 o 
  29   5  11     1319.51     1220.90    634.63 o 
  31   5  11     2217.50     2472.62    424.90 o 
  33   5  11      460.66      531.24    202.55 o 
  35   5  11     1139.00     1247.38    484.57 o 
 -30   6  11      369.43      320.16    223.68 o 
 -28   6  11     1488.01     1606.08    310.34 o 
 -26   6  11      971.99     1086.35    196.30 o 
 -24   6  11     1979.41     2175.92    290.95 o 
 -22   6  11     1454.95     1662.73    238.96 o 
 -20   6  11     3589.85     3893.58    430.98 o 
 -18   6  11      162.16      230.21    136.28 o 
 -16   6  11      719.27      669.70    108.85 o 
 -14   6  11     1135.84     1092.40    167.26 o 
 -12   6  11     2186.48     2158.35    213.35 o 
 -10   6  11     7593.33     7951.06    376.88 o 
  -8   6  11    12156.01    12060.56    396.79 o 
  -6   6  11     5540.05     5161.54    218.15 o 
  -4   6  11     1237.04     1196.23    145.39 o 
  -2   6  11     5267.68     5251.68    226.84 o 
   0   6  11       73.95       96.62     34.37 o 
   2   6  11     3845.72     4024.64    162.83 o 
   4   6  11     2051.31     1841.06    121.61 o 
   6   6  11    11069.18    10869.08    388.68 o 
   8   6  11     1633.87     1733.63    181.71 o 
  10   6  11     1808.59     1675.83    157.57 o 
  12   6  11      707.78      649.88    119.43 o 
  14   6  11     1362.45     1560.33    176.58 o 
  16   6  11      645.91      312.59    134.05 o 
  18   6  11      388.77       83.62     83.28 o 
  20   6  11      157.73      188.70    134.82 o 
  22   6  11      515.92      439.86    345.56 o 
  24   6  11       73.41      159.69    165.40 o 
  26   6  11      265.49      290.73    109.21 o 
  28   6  11      971.27      827.97    296.28 o 
  30   6  11       98.66       50.06    128.78 o 
 -29   7  11       45.20        0.00    172.46 o 
 -27   7  11      122.46      177.03    136.04 o 
 -25   7  11      146.20      197.77    117.29 o 
 -23   7  11       31.46       83.56    123.94 o 
 -21   7  11      960.76      895.15    208.09 o 
 -19   7  11      295.32      132.55    123.13 o 
 -17   7  11      103.01      118.14    116.94 o 
 -15   7  11      964.34     1065.27    194.23 o 
 -13   7  11     2284.98     2256.34    237.63 o 
 -11   7  11      211.31      206.51     67.66 o 
  -9   7  11     1886.73     1789.31    170.99 o 
  -7   7  11     3152.55     3339.33    281.18 o 
  -5   7  11        2.86       39.95     62.25 o 
  -3   7  11      857.49      934.56    140.46 o 
  -1   7  11      776.33      574.90    236.16 o 
   1   7  11       75.52      221.72    162.66 o 
   3   7  11      683.01      393.00    340.21 o 
   5   7  11       97.92       16.62    126.09 o 
   7   7  11        7.28       51.47     89.69 o 
   9   7  11      208.54      318.67    180.64 o 
  11   7  11        4.51       72.79    135.26 o 
  13   7  11      177.10      291.63    174.70 o 
  15   7  11     1900.60     2142.06    533.26 o 
  17   7  11       76.97      154.01     81.44 o 
  19   7  11      850.37      877.58    228.13 o 
  21   7  11       18.08       70.31     85.43 o 
  23   7  11       51.54       13.46    154.66 o 
  25   7  11      156.55      187.00    149.09 o 
  27   7  11      416.49      394.36    186.61 o 
  29   7  11        9.09        0.00    241.02 o 
 -26   8  11      230.08       10.12    102.26 o 
 -24   8  11      463.77      253.31    177.78 o 
 -22   8  11     1055.52     1270.14    449.52 o 
 -20   8  11     2055.27     2301.22    450.09 o 
 -18   8  11     3987.22     3916.82    631.82 o 
 -16   8  11     2067.64     2759.64    479.89 o 
 -14   8  11     4391.25     4242.19    463.01 o 
 -12   8  11     1453.55     1212.77    193.50 o 
 -10   8  11      136.59      354.36    102.46 o 
  -8   8  11       13.98       66.97    102.47 o 
  -6   8  11      120.96       26.39     97.76 o 
  -4   8  11       40.96       73.37     87.82 o 
  -2   8  11      704.15      387.68    166.74 o 
   0   8  11        6.50       60.03     80.81 o 
   2   8  11     5268.76     4949.48    537.75 o 
   4   8  11       43.58      160.71    187.69 o 
   6   8  11     4801.79     4959.14    600.13 o 
   8   8  11       10.29        3.25    157.22 o 
  10   8  11     1812.99     1716.02    379.39 o 
  12   8  11     1005.57      962.26    295.43 o 
  14   8  11      313.37      343.20    176.49 o 
  16   8  11      979.27      968.50    278.30 o 
  18   8  11      317.21      517.84    321.06 o 
  20   8  11      194.19      215.84    132.13 o 
 -19   9  11      463.49       22.40    180.31 o 
 -17   9  11      616.06       45.17    162.61 o 
 -15   9  11      894.64      545.64    269.21 o 
 -13   9  11      965.97     1114.38    259.63 o 
 -11   9  11     1862.11     1968.98    282.22 o 
  -9   9  11     2088.91     2042.20    266.83 o 
  -7   9  11      601.78      445.13    112.83 o 
  -5   9  11       80.45      226.68    105.78 o 
  -3   9  11     1434.93     1176.97    250.49 o 
  -1   9  11       45.76       81.22     85.66 o 
   1   9  11      885.79      972.54    199.01 o 
   3   9  11      416.04      370.84    128.71 o 
   5   9  11      726.04      910.79    326.16 o 
   7   9  11     1088.83      727.56    346.30 o 
   9   9  11     1814.41     1887.93    418.29 o 
  11   9  11      525.77      376.20    235.52 o 
  13   9  11     1279.02     1378.57    377.07 o 
 -14  10  11      113.31        6.14    201.99 o 
 -12  10  11       52.78        3.97    244.63 o 
 -10  10  11      114.74       30.56    174.20 o 
  -8  10  11        5.86       54.22    128.40 o 
  -6  10  11        4.99        0.00    202.92 o 
  -4  10  11      742.55      369.90    234.47 o 
  -2  10  11       63.15      322.27    316.90 o 
   0  10  11     1061.00      925.80    314.51 o 
   2  10  11       37.92       26.23    116.31 o 
 -36   0  12      328.67      602.73    373.27 o 
 -34   0  12      773.69      361.71    524.68 o 
 -32   0  12      763.91      273.90    306.42 o 
 -30   0  12     7014.20     2445.25    797.86 o 
 -28   0  12      234.57      200.55    348.70 o 
 -26   0  12     2866.32      806.18   1874.86 o 
 -24   0  12     9309.65     9247.54   1629.87 o 
 -22   0  12    33305.16    34566.49   4381.72 o 
 -20   0  12     9314.69     9036.12    970.77 o 
 -18   0  12     7827.49     8276.98    702.57 o 
 -16   0  12     1363.58     1161.65    215.95 o 
 -14   0  12     2634.89     2821.12    341.77 o 
 -12   0  12      420.90      295.85    145.22 o 
 -10   0  12    14311.24    14252.56    289.83 o 
  -8   0  12    39600.24    39601.08    832.02 o 
  -6   0  12     5933.90     5791.70    341.89 o 
  -4   0  12    78650.20    77096.38   1086.41 o 
  -2   0  12       55.71       92.17    131.57 o 
   0   0  12    28215.83    26475.40    866.44 o 
   2   0  12    12898.69    14168.25   1031.65 o 
   4   0  12    63580.79    62652.10   1758.51 o 
   6   0  12    27473.14    27067.60   1370.96 o 
   8   0  12    19871.33    21890.54   1290.74 o 
  10   0  12      843.62     1099.52    156.89 o 
  12   0  12    18986.46    19477.05    721.47 o 
  14   0  12     4935.62     4604.36    332.46 o 
  16   0  12     2440.88     2341.01    337.75 o 
  18   0  12    64123.71    64757.03   1564.89 o 
  20   0  12     5106.59     5893.35    381.79 o 
  22   0  12     3452.72     4531.75    324.44 o 
  24   0  12     3252.51     1802.41    766.78 o 
  28   0  12     5991.42     6021.16    819.54 o 
  30   0  12     8638.82    12891.86   1244.85 o 
  32   0  12      687.73      540.94    426.75 o 
  34   0  12     5763.61     6730.13   1080.43 o 
 -35   1  12       58.93      114.55    187.78 o 
 -33   1  12        4.22      251.72    228.18 o 
 -31   1  12       29.01       12.71    199.23 o 
 -29   1  12      601.75      314.33    237.53 o 
 -27   1  12       35.97      213.33    155.44 o 
 -25   1  12      769.88      327.13    255.84 o 
 -23   1  12      215.95      439.20    114.89 o 
 -21   1  12     5505.28     5828.44    400.85 o 
 -19   1  12     6152.04     6121.56    392.05 o 
 -17   1  12     1916.40     1804.92    219.22 o 
 -15   1  12       27.85      108.87     50.43 o 
 -13   1  12      263.05      230.84     57.06 o 
 -11   1  12     3362.97     3416.57    123.05 o 
  -9   1  12     1231.25     1129.11    149.47 o 
  -7   1  12    13777.71    14540.79    427.09 o 
  -5   1  12        5.95       28.37     53.28 o 
  -3   1  12    14476.07    15330.31    357.65 o 
  -1   1  12      609.44      592.61    102.08 o 
   1   1  12     1144.26     1107.30    152.78 o 
   3   1  12     2568.54     2362.06    166.45 o 
   5   1  12       21.19       71.59     62.98 o 
   7   1  12      134.19       72.44     74.70 o 
   9   1  12       68.01       11.42     62.81 o 
  11   1  12      211.21      281.17     47.89 o 
  13   1  12      195.12      120.08     75.35 o 
  15   1  12     1914.68     1805.07    202.49 o 
  17   1  12     6773.13     6781.93    546.91 o 
  19   1  12      507.20      458.09     91.16 o 
  21   1  12      956.25      786.22    228.97 o 
  23   1  12      677.52     1094.91    345.03 o 
  25   1  12      126.00      144.20     88.88 o 
  27   1  12     1384.00     1053.36    402.54 o 
  29   1  12       17.00       61.07    149.65 o 
  31   1  12      529.14      870.43    216.80 o 
  33   1  12       99.15       48.41    157.52 o 
  35   1  12      337.66      222.74    222.95 o 
 -36   2  12      254.95       95.76    306.42 o 
 -34   2  12      140.57       24.42    123.46 o 
 -32   2  12     1315.17      323.96    251.89 o 
 -30   2  12     3178.15     3288.94    678.61 o 
 -28   2  12      283.54      193.42    254.39 o 
 -26   2  12     8392.44     8307.22    804.18 o 
 -24   2  12       57.73      237.20     91.83 o 
 -22   2  12    16751.20    18363.66    692.05 o 
 -20   2  12     3368.08     3329.48    285.24 o 
 -18   2  12     9387.13     9799.60    406.11 o 
 -16   2  12       21.39       52.51     56.62 o 
 -14   2  12     2345.33     2338.75    123.04 o 
 -12   2  12     8263.33     8537.75    230.50 o 
 -10   2  12    13586.36    13642.00    361.59 o 
  -8   2  12    14938.27    14761.39    316.68 o 
  -6   2  12     2231.08     1799.82    118.39 o 
  -4   2  12    33514.30    32560.57    600.94 o 
  -2   2  12        9.56       37.02     57.68 o 
   0   2  12    26452.40    24899.15    569.73 o 
   2   2  12     3122.54     2622.33    148.06 o 
   4   2  12    21632.48    20511.93    467.25 o 
   6   2  12      463.64      446.55     98.48 o 
   8   2  12    25436.38    25265.70    663.34 o 
  10   2  12      978.76      889.98    103.46 o 
  12   2  12    11401.97    11010.81    321.62 o 
  14   2  12      329.54      273.31     87.38 o 
  16   2  12     9321.76     9424.85    404.88 o 
  18   2  12     9882.65    10783.77    431.94 o 
  20   2  12     4896.82     4695.34    415.02 o 
  22   2  12     6203.54     6461.86    500.08 o 
  24   2  12     5862.13     5583.44    761.48 o 
  26   2  12     4503.77     4813.66    571.47 o 
  28   2  12      599.93      653.69    219.90 o 
  30   2  12     5226.64     6279.45    720.27 o 
  32   2  12       33.46      184.87    180.31 o 
  34   2  12     3779.81     2809.17    515.03 o 
  36   2  12       65.09       56.73    148.51 o 
 -37   3  12       45.60        1.08    298.11 o 
 -35   3  12       40.12        0.72    450.24 o 
 -33   3  12     1134.66     1424.74    521.43 o 
 -31   3  12     1029.22     1180.85    609.42 o 
 -29   3  12     9081.80    10212.90    841.25 o 
 -27   3  12       13.78      171.77    113.12 o 
 -25   3  12    11577.36    12549.09    722.36 o 
 -23   3  12       24.54       21.85     69.30 o 
 -21   3  12     4347.25     4576.64    264.57 o 
 -19   3  12      340.28      272.84     86.22 o 
 -17   3  12      630.03      600.88    124.88 o 
 -15   3  12       19.05       39.80     42.85 o 
 -13   3  12      192.12      185.25     63.94 o 
 -11   3  12     1097.96      912.80     60.75 o 
  -9   3  12    14645.65    14374.76    411.61 o 
  -7   3  12     6856.89     6674.43    315.38 o 
  -5   3  12     9827.28     9421.43    301.00 o 
  -3   3  12    27189.38    26755.52    558.98 o 
  -1   3  12     5341.34     5611.33    300.34 o 
   1   3  12     1196.90     1046.33    133.25 o 
   3   3  12     5238.90     4846.08    205.36 o 
   5   3  12      334.22      296.50     64.25 o 
   7   3  12        6.94       48.60     51.46 o 
   9   3  12     1806.42     2018.78    175.89 o 
  11   3  12      100.86      176.13     65.02 o 
  13   3  12     5439.83     5603.12    364.67 o 
  15   3  12     2644.00     2571.94    261.17 o 
  17   3  12    11001.80    11391.37    461.21 o 
  19   3  12    10187.48    10772.41    578.64 o 
  21   3  12     5021.57     4951.35    439.17 o 
  23   3  12      229.10      462.51    128.65 o 
  25   3  12      613.08      552.52    150.33 o 
  27   3  12      631.01      792.71    243.65 o 
  29   3  12      130.33      189.23     97.44 o 
  31   3  12      191.24       87.48    147.28 o 
  33   3  12       50.56        2.53    167.00 o 
  35   3  12        7.75       35.77    192.24 o 
 -36   4  12      278.62      105.88    178.87 o 
 -34   4  12      271.79      121.05    191.15 o 
 -32   4  12      423.19      206.39    217.46 o 
 -30   4  12      145.22       75.29    101.67 o 
 -28   4  12     1517.67     1743.23    302.17 o 
 -26   4  12        7.40      226.20    131.77 o 
 -24   4  12       10.28       40.56     75.75 o 
 -22   4  12     2253.98     2334.81    261.01 o 
 -20   4  12     2250.27     2281.43    197.44 o 
 -18   4  12       34.47       88.96     65.73 o 
 -16   4  12      759.33      771.67    106.88 o 
 -14   4  12     2393.75     2489.22    142.16 o 
 -12   4  12     1863.92     1941.00    124.72 o 
 -10   4  12     6941.60     6662.96    257.12 o 
  -8   4  12      128.02       81.55     38.83 o 
  -6   4  12     6674.14     6118.59    263.30 o 
  -4   4  12      217.03      265.22     77.21 o 
  -2   4  12     2145.39     1696.53    173.78 o 
   0   4  12     3066.52     3081.47    229.57 o 
   2   4  12       20.06      111.94     64.94 o 
   4   4  12    17453.64    16974.60    491.42 o 
   6   4  12      456.78      376.71    104.04 o 
   8   4  12    14677.09    14976.00    534.23 o 
  10   4  12      104.53      153.98     60.84 o 
  12   4  12    15422.12    15353.35    724.46 o 
  14   4  12      162.44      177.84     68.31 o 
  16   4  12     1580.12     1720.03    227.69 o 
  18   4  12      656.41      665.06    149.38 o 
  20   4  12     2696.87     2505.55    314.78 o 
  22   4  12      360.30      502.72    146.02 o 
  24   4  12       69.72       39.35     89.87 o 
  26   4  12     7064.80     7493.28    570.92 o 
  28   4  12       10.69      111.13     75.44 o 
  30   4  12     5559.85     5844.80    525.32 o 
  32   4  12       21.13        1.08    120.45 o 
  34   4  12     4303.84     4489.05    600.83 o 
  36   4  12       13.75        1.45    220.42 o 
 -31   5  12      677.59      340.54    417.18 o 
 -29   5  12     3579.81     4146.39    561.83 o 
 -27   5  12      371.45      630.11    164.40 o 
 -25   5  12     5582.12     4040.88   1027.13 o 
 -23   5  12      139.46      217.36     84.30 o 
 -21   5  12     6430.86     6984.55    399.90 o 
 -19   5  12     1324.04     1337.72    177.09 o 
 -17   5  12     4673.72     5179.91    298.43 o 
 -15   5  12     1312.09     1262.82    150.74 o 
 -13   5  12     8934.61     9225.20    290.23 o 
 -11   5  12     4292.66     4206.89    185.39 o 
  -9   5  12    14720.27    14881.71    407.25 o 
  -7   5  12     5715.78     5323.79    247.60 o 
  -5   5  12     1853.62     1842.41    123.44 o 
  -3   5  12    14644.49    14193.90    401.70 o 
  -1   5  12      392.76      594.12     88.70 o 
   1   5  12     6544.38     6859.57    287.48 o 
   3   5  12     2229.01     2068.90    175.86 o 
   5   5  12      835.58      789.05    143.80 o 
   7   5  12      944.92      793.25    134.78 o 
   9   5  12     3258.12     3554.47    266.69 o 
  11   5  12      666.93      734.08    121.96 o 
  13   5  12     3414.03     3804.92    369.64 o 
  15   5  12     3100.05     3286.35    355.09 o 
  17   5  12     3675.65     3292.00    324.32 o 
  19   5  12     4158.84     4329.15    382.62 o 
  21   5  12     1077.24     1190.66    228.74 o 
  23   5  12        3.74        2.17     91.99 o 
  25   5  12       23.59       80.24     88.79 o 
  27   5  12      517.65      588.61    261.31 o 
  29   5  12      141.73      151.85    132.61 o 
  31   5  12      384.10      588.67    282.67 o 
  33   5  12      679.93      651.71    513.84 o 
 -30   6  12       95.11      436.15    308.59 o 
 -28   6  12     2012.62     1433.92    313.67 o 
 -26   6  12      347.82      523.18    199.25 o 
 -24   6  12      474.77      413.31    157.56 o 
 -22   6  12       56.85       56.76     86.84 o 
 -20   6  12       36.90       35.72     99.10 o 
 -18   6  12       45.30       56.70     88.80 o 
 -16   6  12     1590.91     1425.56    205.74 o 
 -14   6  12      635.20      563.56     92.92 o 
 -12   6  12      100.72       50.90     62.07 o 
 -10   6  12      574.07      576.94    107.50 o 
  -8   6  12      665.41      478.36    109.20 o 
  -6   6  12     2792.27     2783.24    169.85 o 
  -4   6  12     1308.76     1457.57    147.83 o 
  -2   6  12     1318.82     1030.72    114.89 o 
   0   6  12       32.75       38.97     42.77 o 
   2   6  12      933.63      872.10    112.73 o 
   4   6  12     1408.81     1336.74    138.53 o 
   6   6  12      911.39      874.36    114.13 o 
   8   6  12     1291.76     1287.51    141.44 o 
  10   6  12      154.36      135.61     73.21 o 
  12   6  12      188.80      282.36     91.67 o 
  14   6  12     3726.92     4232.09    297.15 o 
  16   6  12       13.28       28.23     64.96 o 
  18   6  12     2849.26     3047.21    375.37 o 
  20   6  12       19.01       73.99     90.89 o 
  22   6  12      125.60       60.11     95.92 o 
  24   6  12      247.38        2.17    168.87 o 
  26   6  12     2538.30     2792.34    394.80 o 
  28   6  12      585.65      395.59    166.48 o 
  30   6  12     2751.22     2812.47    525.10 o 
 -29   7  12      870.80     1300.31    359.61 o 
 -27   7  12      117.85       47.96    109.78 o 
 -25   7  12     1646.87     1592.38    269.33 o 
 -23   7  12     1007.09      917.18    220.28 o 
 -21   7  12     4735.19     5009.61    485.67 o 
 -19   7  12     1252.77     1258.59    302.02 o 
 -17   7  12     7361.75     8680.85    626.12 o 
 -15   7  12     1472.01     1249.13    207.21 o 
 -13   7  12     2428.65     2713.78    217.22 o 
 -11   7  12     1979.67     1913.77    176.74 o 
  -9   7  12     4182.35     4287.89    312.49 o 
  -7   7  12      676.24      457.84    110.68 o 
  -5   7  12      285.36      258.48    107.22 o 
  -3   7  12     3618.53     4174.38    525.94 o 
  -1   7  12      229.03      262.09    165.68 o 
   1   7  12     4737.77     4619.03    449.42 o 
   3   7  12       20.23        0.00    123.83 o 
   5   7  12     9139.71    10007.92    828.75 o 
   7   7  12      460.39      402.92    168.58 o 
   9   7  12     7282.17     8358.80    779.40 o 
  11   7  12      120.78      112.07    146.17 o 
  13   7  12     3485.42     3484.83    512.67 o 
  15   7  12       18.27      188.93    252.22 o 
  17   7  12     1387.17     1429.18    255.51 o 
  19   7  12        0.91       85.99    106.34 o 
  21   7  12      806.55      453.49    279.36 o 
  23   7  12      216.89      225.92    153.45 o 
  25   7  12      378.22      257.43    149.34 o 
  27   7  12     1942.29     2311.19    622.60 o 
 -24   8  12      587.36       11.92    262.34 o 
 -22   8  12      838.10      954.32    423.86 o 
 -20   8  12       96.21       51.34    119.00 o 
 -18   8  12      462.77      289.29    210.85 o 
 -16   8  12       20.88       26.27    115.60 o 
 -14   8  12      762.06      847.36    258.32 o 
 -12   8  12       40.30       61.11    109.66 o 
 -10   8  12     1120.47      900.65    179.12 o 
  -8   8  12      539.68      498.47    136.26 o 
  -6   8  12        1.88       65.52     91.61 o 
  -4   8  12     2319.06     2205.43    328.59 o 
  -2   8  12      775.02      679.31    162.63 o 
   0   8  12     2057.33     2393.26    396.63 o 
   2   8  12        4.01      212.70    141.82 o 
   4   8  12       10.65        0.00    172.60 o 
   6   8  12        6.14      207.95    175.03 o 
   8   8  12      367.75      699.65    243.66 o 
  10   8  12       62.88       32.36    208.02 o 
  12   8  12      389.31      321.32    391.88 o 
  14   8  12      900.33     1061.68    288.03 o 
  16   8  12       96.69       45.46    120.70 o 
  18   8  12      806.60      416.31    244.88 o 
  20   8  12       36.16      224.40    231.26 o 
 -19   9  12     1193.17     2177.49    603.45 o 
 -17   9  12     3851.26     4539.99    874.83 o 
 -15   9  12     2506.51     2041.62    586.83 o 
 -13   9  12     3498.54     4267.54    810.87 o 
 -11   9  12     1740.20     1641.48    282.28 o 
  -9   9  12     2631.91     3107.71    415.25 o 
  -7   9  12       97.33       60.75     79.12 o 
  -5   9  12      338.35      382.43    136.06 o 
  -3   9  12       67.06       95.35    101.67 o 
  -1   9  12      632.74      529.11    151.30 o 
   1   9  12     1752.72     1502.31    261.62 o 
   3   9  12      628.78      438.11    171.04 o 
   5   9  12     3735.85     3686.26    553.58 o 
   7   9  12     2116.13     1813.35    929.21 o 
   9   9  12     5136.42     5590.86   2320.04 o 
  11   9  12      221.03      227.44    211.38 o 
 -10  10  12     1779.82     1376.02    485.29 o 
  -8  10  12       31.82        0.00    250.78 o 
  -6  10  12      442.96        0.00    143.82 o 
  -4  10  12       39.20      464.33    304.62 o 
  -2  10  12      250.98      463.97    317.26 o 
 -35   1  13       66.61       16.26    152.79 o 
 -33   1  13      669.00      618.71    422.42 o 
 -31   1  13      813.15      508.06    382.31 o 
 -29   1  13      536.52      142.42    148.21 o 
 -27   1  13     5327.57     4241.42    683.85 o 
 -25   1  13      250.95      161.63     92.91 o 
 -23   1  13    13495.25    14773.91    717.70 o 
 -21   1  13     5920.91     5830.42    379.44 o 
 -19   1  13     2823.39     3184.04    270.22 o 
 -17   1  13     4621.13     4166.35    332.71 o 
 -15   1  13      133.22      196.82     70.76 o 
 -13   1  13      862.83      816.92    103.81 o 
 -11   1  13     2327.67     2444.57    172.77 o 
  -9   1  13     1136.27     1043.60    141.67 o 
  -7   1  13     6353.18     6345.79    230.59 o 
  -5   1  13    28983.74    29871.28    531.60 o 
  -3   1  13     2399.47     2137.81    187.92 o 
  -1   1  13    23351.35    23084.84    615.96 o 
   1   1  13     8033.65     7667.70    307.66 o 
   3   1  13    18452.84    17398.29    485.38 o 
   5   1  13    29270.03    29756.56    765.60 o 
   7   1  13      900.16      707.41    189.17 o 
   9   1  13     2928.53     3092.01    363.83 o 
  11   1  13     2569.05     2695.08    209.15 o 
  13   1  13     7028.81     6769.67    310.63 o 
  15   1  13     6804.04     7053.96    324.10 o 
  17   1  13     1184.25     1295.88    187.91 o 
  19   1  13     3034.13     3282.89    341.19 o 
  21   1  13     7381.64     6850.36    496.52 o 
  23   1  13     6728.54     7927.61    636.57 o 
  25   1  13     2105.07     1463.67    593.70 o 
  27   1  13     8335.19     8294.43   1205.82 o 
  29   1  13     4460.46     4559.49    802.49 o 
  31   1  13     3318.23     4113.13    580.57 o 
  33   1  13      935.00      868.95    283.02 o 
  35   1  13     1079.93     1042.85    354.48 o 
 -36   2  13      134.68      106.96    230.18 o 
 -34   2  13      802.87      585.53    402.48 o 
 -32   2  13      250.25      127.41    159.74 o 
 -30   2  13     1281.29      359.86    190.88 o 
 -28   2  13     1894.42     2218.92    408.69 o 
 -26   2  13     6728.30     2257.30   2079.05 o 
 -24   2  13     1113.76     1273.38    227.06 o 
 -22   2  13     5433.73     5098.52    412.58 o 
 -20   2  13     1685.09     1592.94    162.86 o 
 -18   2  13      434.75      402.57    118.02 o 
 -16   2  13       23.89       49.86     69.32 o 
 -14   2  13      916.23      931.38     77.75 o 
 -12   2  13      170.57       88.62     70.44 o 
 -10   2  13     5210.10     5299.51    203.62 o 
  -8   2  13      607.51      624.54    109.34 o 
  -6   2  13     4025.76     3873.11    265.94 o 
  -4   2  13    19368.65    19119.50    518.32 o 
  -2   2  13     6705.08     6587.21    273.10 o 
   0   2  13     5426.26     5233.12    249.01 o 
   2   2  13     6149.21     6257.76    233.32 o 
   4   2  13       62.32      108.56     35.42 o 
   6   2  13       68.51       21.05     61.19 o 
   8   2  13       15.50       87.43     75.39 o 
  10   2  13      263.17      216.07     72.64 o 
  12   2  13       33.08       57.70     37.67 o 
  14   2  13       23.36       44.29     49.85 o 
  16   2  13     7470.65     8169.67    439.27 o 
  18   2  13     2589.34     2622.19    331.13 o 
  20   2  13     4254.00     4293.68    350.06 o 
  22   2  13      834.53      617.64    144.25 o 
  24   2  13      805.89      821.64    262.26 o 
  26   2  13      751.40      607.32    205.12 o 
  28   2  13      279.20       54.19    199.09 o 
  30   2  13      107.22      144.36    137.34 o 
  32   2  13        8.36        1.45    124.15 o 
  34   2  13      261.10      153.21    283.66 o 
 -35   3  13      291.56       10.48    210.67 o 
 -33   3  13      803.75      363.25    239.24 o 
 -31   3  13      199.96      220.27    216.39 o 
 -29   3  13     2499.11     1374.14   1004.69 o 
 -27   3  13      216.43      232.08    185.19 o 
 -25   3  13      106.99       78.55     86.45 o 
 -23   3  13      581.37      353.25    120.49 o 
 -21   3  13      248.64       95.63     66.26 o 
 -19   3  13       86.49      150.52     59.96 o 
 -17   3  13      124.77       90.25     66.59 o 
 -15   3  13      417.29      384.46     91.20 o 
 -13   3  13      268.43      252.43     68.07 o 
 -11   3  13      513.54      575.46     70.49 o 
  -9   3  13     1024.71      943.90     93.14 o 
  -7   3  13     3034.78     2709.83    209.76 o 
  -5   3  13     5863.17     5879.13    290.46 o 
  -3   3  13     3328.46     2994.94    178.66 o 
  -1   3  13    10523.36     9915.12    369.47 o 
   1   3  13     4366.09     4077.78    258.71 o 
   3   3  13     9195.36     8926.49    287.77 o 
   5   3  13     8849.44     7586.59    383.38 o 
   7   3  13     8818.50     9347.36    387.72 o 
   9   3  13     2791.92     2397.53    217.86 o 
  11   3  13    10734.03    10856.11    541.80 o 
  13   3  13     1903.17     2007.49    212.26 o 
  15   3  13     3300.27     3022.37    266.68 o 
  17   3  13       71.31       89.42     77.86 o 
  19   3  13     1561.11     1342.12    214.56 o 
  21   3  13     1349.41     1346.44    207.70 o 
  23   3  13     1810.29     1606.84    279.89 o 
  25   3  13     2042.93     2054.06    309.29 o 
  27   3  13     3810.44     4255.71    427.00 o 
  29   3  13     2599.59     2670.65    348.84 o 
  31   3  13     2760.49     2998.03    483.26 o 
  33   3  13     3228.69     2216.88    774.37 o 
  35   3  13     2661.44     2069.81    710.77 o 
 -36   4  13      325.66      569.13    410.49 o 
 -34   4  13      528.94      581.77    301.73 o 
 -32   4  13     1084.02      329.58    390.44 o 
 -30   4  13     2687.46     1445.49    937.59 o 
 -28   4  13     2006.78     1245.93    474.62 o 
 -26   4  13     8400.79     9976.60    657.06 o 
 -24   4  13      408.37      246.53     83.69 o 
 -22   4  13    14114.48    15422.60    563.93 o 
 -20   4  13     3684.42     4017.85    265.04 o 
 -18   4  13     8214.16     8255.18    477.64 o 
 -16   4  13     2306.29     2256.31    206.53 o 
 -14   4  13     4976.43     4955.69    240.27 o 
 -12   4  13      317.60      325.34     60.64 o 
 -10   4  13     6067.30     6166.58    239.59 o 
  -8   4  13      341.54      314.21     52.20 o 
  -6   4  13     5599.63     5957.19    263.88 o 
  -4   4  13    18621.70    18791.32    616.06 o 
  -2   4  13     4077.95     3966.26    278.50 o 
   0   4  13    16531.07    16149.22    557.49 o 
   2   4  13     9545.17     9674.63    402.90 o 
   4   4  13      422.49      336.69     90.42 o 
   6   4  13      237.58      106.02     93.38 o 
   8   4  13     1794.11     1821.46    226.63 o 
  10   4  13       24.71       77.73     75.20 o 
  12   4  13      612.05      760.45    166.47 o 
  14   4  13      137.79      158.00     91.42 o 
  16   4  13     5642.06     5686.51    448.44 o 
  18   4  13     2920.44     2806.78    342.23 o 
  20   4  13    11931.88    12746.76    685.70 o 
  22   4  13        5.64       66.98     93.93 o 
  24   4  13     2913.09     3123.46    370.88 o 
  26   4  13        0.89       14.62     74.58 o 
  28   4  13     1303.69     1350.56    272.21 o 
  30   4  13      399.88      415.62    383.68 o 
  32   4  13       10.88       83.98    149.35 o 
  34   4  13       30.26       45.53    224.40 o 
 -31   5  13       56.75       72.99    156.46 o 
 -29   5  13      494.98      350.95    276.43 o 
 -27   5  13      684.45      743.14    220.56 o 
 -25   5  13      670.40      671.27    164.46 o 
 -23   5  13       62.08       26.81     71.38 o 
 -21   5  13     3019.97     2441.90    232.26 o 
 -19   5  13      631.87      474.44     88.34 o 
 -17   5  13      106.48      133.20     53.91 o 
 -15   5  13      246.65      128.54     50.90 o 
 -13   5  13     5472.41     6018.58    244.12 o 
 -11   5  13      697.17      663.72     93.55 o 
  -9   5  13      645.88      518.81     79.71 o 
  -7   5  13     1693.01     1762.52    146.28 o 
  -5   5  13      915.10      820.67    111.28 o 
  -3   5  13     6273.33     6148.27    296.67 o 
  -1   5  13     1683.85     1844.19    153.97 o 
   1   5  13      267.27      239.99     69.06 o 
   3   5  13     1958.10     1966.66    154.35 o 
   5   5  13      694.36      918.05    164.21 o 
   7   5  13     2364.43     2302.88    248.14 o 
   9   5  13      663.01      612.57    149.06 o 
  11   5  13     7053.92     6718.81    445.11 o 
  13   5  13      801.61      816.37    148.08 o 
  15   5  13     1990.64     1842.40    262.20 o 
  17   5  13     7270.50     6856.78    503.17 o 
  19   5  13      590.12      582.52    147.92 o 
  21   5  13     1258.23     1292.28    221.24 o 
  23   5  13       76.36      184.03    228.75 o 
  25   5  13     1488.35     1779.76    273.31 o 
  27   5  13      138.91       86.47     98.89 o 
  29   5  13     7278.90     8329.08    831.93 o 
  31   5  13      429.78      380.63    202.14 o 
 -30   6  13     1573.74      741.43    616.91 o 
 -28   6  13     4295.56     5334.49    599.97 o 
 -26   6  13     4440.38     3840.41    381.92 o 
 -24   6  13      423.76      272.13    127.06 o 
 -22   6  13     8280.58     8859.07    597.63 o 
 -20   6  13       10.66       34.42     81.78 o 
 -18   6  13     7168.48     7526.77    414.23 o 
 -16   6  13      240.88      274.74     94.66 o 
 -14   6  13     8857.26     9907.77    503.39 o 
 -12   6  13     3670.66     3886.77    286.59 o 
 -10   6  13    22142.48    22722.35    626.90 o 
  -8   6  13     1326.89      975.82    155.10 o 
  -6   6  13     2739.13     3010.48    217.73 o 
  -4   6  13     6141.04     6329.93    321.94 o 
  -2   6  13     4888.79     5282.85    283.50 o 
   0   6  13     8750.75     9310.20    328.56 o 
   2   6  13     3104.30     3188.81    239.37 o 
   4   6  13     4902.33     5195.18    283.27 o 
   6   6  13      272.60      319.26     84.54 o 
   8   6  13    13510.97    14254.28    519.64 o 
  10   6  13       29.09      113.26    100.25 o 
  12   6  13    13667.83    13770.05    727.84 o 
  14   6  13        4.22       32.59     77.59 o 
  16   6  13     9630.50    10082.14    681.42 o 
  18   6  13       45.13      110.96     90.86 o 
  20   6  13     1369.75     1581.91    265.47 o 
  22   6  13      276.15      126.46    143.25 o 
  24   6  13      223.02      385.26    242.47 o 
  26   6  13      707.39      547.08    206.96 o 
  28   6  13      777.76      839.95    238.99 o 
 -29   7  13      335.86      390.62    437.96 o 
 -27   7  13     1207.91      631.76    333.76 o 
 -25   7  13      657.66      354.76    145.05 o 
 -23   7  13     1329.61     1352.39    247.57 o 
 -21   7  13      439.97      412.37     99.64 o 
 -19   7  13     1114.80      922.53    282.34 o 
 -17   7  13       29.39      116.21     91.51 o 
 -15   7  13       95.93      132.70     59.28 o 
 -13   7  13        9.45       27.87     65.30 o 
 -11   7  13      284.31      329.23     99.59 o 
  -9   7  13       52.85       64.12     55.11 o 
  -7   7  13        6.24       22.48     72.48 o 
  -5   7  13     1021.56     1004.00    146.90 o 
  -3   7  13      988.66      821.28    195.44 o 
  -1   7  13     2212.67     2307.50    408.43 o 
   1   7  13      170.29       87.27     88.12 o 
   3   7  13      247.68      146.90    170.65 o 
   5   7  13       13.67        5.48    103.05 o 
   7   7  13     1004.75     1039.01    272.23 o 
   9   7  13      186.04       82.48    134.06 o 
  11   7  13     1030.83     1394.99    322.89 o 
  13   7  13      920.64      665.18    209.64 o 
  15   7  13      269.58      468.44    231.66 o 
  17   7  13      400.98      353.71    175.20 o 
  19   7  13      557.78      468.19    217.72 o 
  21   7  13      352.63      106.82    116.75 o 
  23   7  13      955.98      903.46    271.29 o 
  25   7  13        0.86      359.54    258.36 o 
  27   7  13       36.49        0.36    173.81 o 
 -22   8  13     1669.77     1740.66    398.93 o 
 -20   8  13        4.13      314.01    307.15 o 
 -18   8  13     6607.65     6609.42    741.40 o 
 -16   8  13      129.50      219.80    217.31 o 
 -14   8  13    15335.57    17123.59   1322.35 o 
 -12   8  13     1918.60     2170.35    319.40 o 
 -10   8  13    12230.83    13026.17    663.24 o 
  -8   8  13        0.41       22.18     91.30 o 
  -6   8  13     1386.47     1601.98    247.14 o 
  -4   8  13      237.09      145.85    114.08 o 
  -2   8  13       79.55        5.64     73.04 o 
   0   8  13     2461.79     2012.60    350.95 o 
   2   8  13      388.80      252.18    295.22 o 
   4   8  13     4422.74     5435.17    647.99 o 
   6   8  13       10.26       47.30    190.10 o 
   8   8  13    16845.33    17913.84   1203.36 o 
  10   8  13      233.56      440.39    220.26 o 
  12   8  13     5918.80     6431.61    913.13 o 
  14   8  13       50.66      264.51    222.23 o 
  16   8  13     1932.07     1791.80    424.31 o 
  18   8  13      113.95      248.59    319.61 o 
 -19   9  13     1227.72      827.85    364.24 o 
 -17   9  13      448.18      354.48    234.52 o 
 -13   9  13      572.87      256.56    220.06 o 
 -11   9  13     1529.74     1942.25    603.09 o 
  -9   9  13      547.59      250.79    138.23 o 
  -7   9  13     1796.37     1724.47    271.56 o 
  -5   9  13       94.08      258.75    151.68 o 
  -3   9  13        9.72       76.71    112.57 o 
  -1   9  13      252.71      270.84    127.79 o 
   1   9  13      129.43      222.58    149.38 o 
   3   9  13      366.14      319.44    208.59 o 
   5   9  13      195.65      178.88    160.12 o 
   7   9  13     1909.71     1413.74    456.20 o 
   9   9  13      358.95      327.60    321.78 o 
  -8  10  13      625.76      972.03    423.86 o 
  -6  10  13        7.69      246.08    242.83 o 
 -34   0  14       23.56      282.21    378.33 o 
 -32   0  14       45.39        1.81    281.13 o 
 -30   0  14      269.23      263.42    263.79 o 
 -28   0  14      806.05      979.62    479.87 o 
 -26   0  14      517.92      969.47    501.91 o 
 -24   0  14     6980.20     6638.01    895.87 o 
 -22   0  14     1352.49     1382.93    350.87 o 
 -20   0  14     2586.18     2980.99    498.66 o 
 -18   0  14     3284.34     3823.39    444.77 o 
 -16   0  14     1288.58     1275.08    280.45 o 
 -14   0  14      229.84       89.89    120.68 o 
 -12   0  14       68.71       45.04    103.70 o 
 -10   0  14      224.71      275.52    132.57 o 
  -8   0  14      887.36      682.88    160.60 o 
  -6   0  14     3887.48     3689.46    292.79 o 
  -4   0  14      761.70      932.25    106.80 o 
  -2   0  14    17472.89    18177.21    513.33 o 
   0   0  14     4130.05     4490.86    447.32 o 
   2   0  14    18377.25    17724.53    841.53 o 
   4   0  14    55489.86    54116.77   1500.83 o 
   6   0  14     4804.95     4814.26    573.82 o 
   8   0  14     7292.32     6943.33    709.69 o 
  10   0  14       42.28       36.86    130.09 o 
  12   0  14    11788.11    12042.02    703.64 o 
  14   0  14     3205.25     2939.71    383.40 o 
  16   0  14     2600.23     2573.85    242.06 o 
  18   0  14     2700.62     3325.94    278.71 o 
  20   0  14     8276.61    10376.15   1015.75 o 
  22   0  14     8217.29     4573.96   1035.63 o 
  24   0  14     2108.65      629.83    520.34 o 
  26   0  14    14073.49    13570.11   1427.33 o 
  28   0  14     1460.94     2122.20    484.57 o 
  30   0  14    10298.57    11275.91   1382.52 o 
  32   0  14       16.04       51.31    149.60 o 
  34   0  14     2532.12     3652.52    822.07 o 
 -35   1  14       97.98       20.24    231.99 o 
 -33   1  14       24.07       32.17    195.87 o 
 -31   1  14      131.24      638.37    166.37 o 
 -29   1  14        9.02    29001.23  54028.42 o 
 -27   1  14     1108.83      392.72    312.11 o 
 -25   1  14      454.26     1113.39    155.06 o 
 -23   1  14      116.55      159.66     99.63 o 
 -21   1  14      679.23      558.19    164.29 o 
 -19   1  14      107.48      169.81     93.44 o 
 -17   1  14     1906.38     2050.01    204.97 o 
 -15   1  14      188.42      168.75     75.30 o 
 -13   1  14     1786.77     1968.48    210.07 o 
 -11   1  14        2.92       32.84     42.05 o 
  -9   1  14     2309.07     2680.07    169.73 o 
  -7   1  14        5.31       29.92     48.08 o 
  -5   1  14     3417.62     3670.24    188.46 o 
  -3   1  14     1082.35      950.66    114.47 o 
  -1   1  14    11838.87    10374.48    339.58 o 
   1   1  14    15121.65    15088.04    488.07 o 
   3   1  14     1238.98     1377.74    159.74 o 
   5   1  14     2036.59     1752.51    167.29 o 
   7   1  14     4111.32     4411.15    384.66 o 
   9   1  14      205.48      216.77    183.74 o 
  11   1  14      148.88      149.46     48.27 o 
  13   1  14      456.97      205.12    109.40 o 
  15   1  14     1176.00     1058.33    218.90 o 
  17   1  14      278.82      241.00    149.12 o 
  19   1  14      770.60      678.17    207.33 o 
  21   1  14      334.71      315.90    163.77 o 
  23   1  14     3740.90     4532.81    373.20 o 
  25   1  14      525.73      244.66    296.13 o 
  27   1  14     2379.19     1894.52    482.85 o 
  29   1  14      286.22      232.42    137.31 o 
  31   1  14        1.78      105.09    164.18 o 
  33   1  14       11.15       86.19    122.42 o 
 -34   2  14        9.31       51.90    172.46 o 
 -32   2  14      137.86       46.25    172.10 o 
 -30   2  14       56.78       78.32    200.06 o 
 -28   2  14      568.23      418.51    222.31 o 
 -26   2  14     1175.02     1495.82    358.78 o 
 -24   2  14      227.91      258.90     87.26 o 
 -22   2  14        1.44       60.80     90.35 o 
 -20   2  14     2223.21     1833.16    338.85 o 
 -18   2  14     2525.65     2101.19    174.69 o 
 -16   2  14      189.26       84.32     58.28 o 
 -14   2  14      800.42      511.85     77.08 o 
 -12   2  14       78.42       85.71     44.59 o 
 -10   2  14      124.35      159.16     45.10 o 
  -8   2  14      270.84      151.08     50.35 o 
  -6   2  14     3116.71     3203.31    211.20 o 
  -4   2  14     6383.04     6382.31    276.86 o 
  -2   2  14     6924.49     6018.08    303.49 o 
   0   2  14     8733.80     8332.32    370.84 o 
   2   2  14     9388.25     8640.87    269.85 o 
   4   2  14    15092.91    14507.78    374.70 o 
   6   2  14     1515.92     1329.69    176.39 o 
   8   2  14       30.41       11.92     60.77 o 
  10   2  14     3091.72     3353.55    276.40 o 
  12   2  14      104.03      156.59     77.90 o 
  14   2  14     1555.91     1729.64    177.93 o 
  16   2  14     2308.12     2390.86    301.00 o 
  18   2  14      896.46     1075.35    216.25 o 
  20   2  14      153.61      191.52    120.48 o 
  22   2  14     8073.57     8033.98    538.22 o 
  24   2  14      216.04      188.99    106.48 o 
  26   2  14     6124.81     6123.57    536.22 o 
  28   2  14     1260.76      869.08    595.32 o 
  30   2  14     5344.68     4896.68    940.05 o 
  32   2  14      729.58      707.91    252.09 o 
  34   2  14     1706.58     1834.57    566.60 o 
 -35   3  14      147.97      266.31    314.74 o 
 -33   3  14       39.92       19.71    113.86 o 
 -31   3  14       97.00      105.04    178.26 o 
 -29   3  14     2451.25     2825.34    468.49 o 
 -27   3  14     1974.98     2390.62    475.91 o 
 -25   3  14     3628.02     4247.96    570.02 o 
 -23   3  14    14866.26    15713.31    621.24 o 
 -21   3  14     6087.44     6439.81    372.39 o 
 -19   3  14    10652.60    11251.43    591.30 o 
 -17   3  14     1551.15     1405.26    172.45 o 
 -15   3  14     1136.34     1233.70    103.69 o 
 -13   3  14      130.52      161.81     66.46 o 
 -11   3  14      745.19      853.26    127.47 o 
  -9   3  14      130.16      303.71     61.35 o 
  -7   3  14     1455.40     1440.99    119.71 o 
  -5   3  14     4142.20     4231.24    223.09 o 
  -3   3  14     9113.77     9217.38    362.19 o 
  -1   3  14     5259.32     4954.34    287.67 o 
   1   3  14    15360.51    14687.64    528.81 o 
   3   3  14     1147.77      878.43    137.39 o 
   5   3  14    12903.81    12240.11    435.27 o 
   7   3  14        9.15       51.48     63.46 o 
   9   3  14      958.89     1036.71    160.01 o 
  11   3  14      171.99       99.13     72.43 o 
  13   3  14      851.90      588.72    129.40 o 
  15   3  14     2838.95     3198.55    256.02 o 
  17   3  14        3.32        6.87     75.45 o 
  19   3  14    12387.38    12656.44    689.67 o 
  21   3  14       32.53       57.64     83.82 o 
  23   3  14     7006.41     7293.44    587.18 o 
  25   3  14      507.97      628.58    176.39 o 
  27   3  14     5903.76     6864.22    592.71 o 
  29   3  14        7.21      104.09     98.24 o 
  31   3  14     1938.39     2751.24    495.78 o 
  33   3  14       73.88      342.56    275.71 o 
 -34   4  14       95.37      561.54    324.85 o 
 -32   4  14     1477.68     1992.48    566.96 o 
 -30   4  14     1064.06     1316.54    264.25 o 
 -28   4  14       39.34       64.68    102.05 o 
 -26   4  14      531.33      429.60    132.96 o 
 -24   4  14       86.75      127.83    111.06 o 
 -22   4  14      125.82      115.25     73.69 o 
 -20   4  14     2212.48     2337.44    222.47 o 
 -18   4  14       33.21       61.37     65.17 o 
 -16   4  14      175.62      199.21     73.62 o 
 -14   4  14      311.19      249.81     75.69 o 
 -12   4  14      585.10      648.71     91.79 o 
 -10   4  14     1036.15     1002.05    106.10 o 
  -8   4  14      325.25      250.10     63.01 o 
  -6   4  14       25.12      116.31     56.15 o 
  -4   4  14     1736.07     1714.61    159.78 o 
  -2   4  14       57.03       56.91     50.73 o 
   0   4  14      224.03      322.62     77.50 o 
   2   4  14     1073.52      966.26    124.34 o 
   4   4  14     2350.38     1815.57    166.34 o 
   6   4  14     2171.42     2111.73    195.15 o 
   8   4  14       57.93       47.27     59.06 o 
  10   4  14     7219.65     7523.25    383.43 o 
  12   4  14     1667.17     1519.59    163.95 o 
  14   4  14     4340.34     4236.81    318.42 o 
  16   4  14     4794.00     4750.70    350.73 o 
  18   4  14      278.09      314.85    118.81 o 
  20   4  14      420.16      395.94    123.97 o 
  22   4  14      214.16      212.52     97.58 o 
  24   4  14       23.26      158.38    181.70 o 
  26   4  14      377.10      431.20    129.76 o 
  28   4  14       11.74      294.90    144.21 o 
  30   4  14     1243.75     1125.30    256.96 o 
  32   4  14      630.64      602.37    365.32 o 
  34   4  14      985.43      467.59    304.98 o 
 -29   5  14     3175.79     3524.02    540.54 o 
 -27   5  14     1659.95     2057.12    421.98 o 
 -25   5  14     3741.43     4074.98    358.95 o 
 -23   5  14     5617.83     4649.12    847.80 o 
 -21   5  14     2988.86     2746.10    300.82 o 
 -19   5  14     4246.91     4335.40    319.36 o 
 -17   5  14     4237.34     4144.82    252.90 o 
 -15   5  14     7080.47     7815.66    314.11 o 
 -13   5  14     2632.51     2481.80    193.79 o 
 -11   5  14    13049.19    12864.79    407.12 o 
  -9   5  14     2611.45     2547.05    158.17 o 
  -7   5  14     9266.10     9363.83    351.17 o 
  -5   5  14      252.54      219.60     60.51 o 
  -3   5  14    16126.97    15932.61    480.19 o 
  -1   5  14     5397.07     5589.45    304.62 o 
   1   5  14    18455.63    18756.94    552.92 o 
   3   5  14      410.83      318.46     87.26 o 
   5   5  14     3986.46     4163.20    280.55 o 
   7   5  14     5983.27     5641.25    378.59 o 
   9   5  14     4463.65     4294.73    344.29 o 
  11   5  14     5092.20     5001.17    440.35 o 
  13   5  14     1025.16     1042.78    151.83 o 
  15   5  14     4093.33     4139.58    317.79 o 
  17   5  14      261.92      225.84     93.09 o 
  19   5  14     4584.29     4415.48    434.31 o 
  21   5  14      661.36      826.69    208.84 o 
  23   5  14     7687.91     8326.10    600.39 o 
  25   5  14        0.11       10.48     86.97 o 
  27   5  14     3038.16     3692.53    524.12 o 
  29   5  14      144.61      127.94    198.32 o 
  31   5  14      700.19      681.14    336.05 o 
 -30   6  14       91.77       44.45    174.53 o 
 -28   6  14      814.47      570.34    322.14 o 
 -26   6  14      263.10      142.81    111.42 o 
 -24   6  14     3060.57     2882.65    410.54 o 
 -22   6  14      100.74      132.95    109.25 o 
 -20   6  14     2463.94     2388.21    287.43 o 
 -18   6  14       45.29       62.43     71.26 o 
 -16   6  14       25.69       61.64     67.52 o 
 -14   6  14     1850.94     1714.18    237.79 o 
 -12   6  14     1172.37     1131.67    156.95 o 
 -10   6  14      383.24      328.94     75.09 o 
  -8   6  14      269.09      184.58     66.78 o 
  -6   6  14       17.09       56.13     66.76 o 
  -4   6  14     2900.74     2850.94    236.27 o 
  -2   6  14     3283.72     3437.61    252.85 o 
   0   6  14      208.44      210.14     58.52 o 
   2   6  14      656.03      730.34    111.95 o 
   4   6  14      473.12      437.56     75.71 o 
   6   6  14      176.79      176.63     67.29 o 
   8   6  14      178.29      162.90     57.35 o 
  10   6  14      648.86      711.17    149.02 o 
  12   6  14      252.60      246.39     87.70 o 
  14   6  14      368.84      431.77    129.21 o 
  16   6  14     1032.29     1276.31    206.02 o 
  18   6  14      410.45      416.24    185.49 o 
  20   6  14      892.33      571.84    190.93 o 
  22   6  14      870.00      987.66    223.78 o 
  24   6  14      508.74      385.98    136.17 o 
  26   6  14     2002.41     1987.84    348.83 o 
  28   6  14      255.68      494.69    290.52 o 
 -27   7  14      139.97      402.39    244.25 o 
 -25   7  14     4068.17     4536.72    642.48 o 
 -23   7  14      864.04      816.86    175.26 o 
 -21   7  14     1285.21     1407.68    254.63 o 
 -19   7  14     2807.29     2806.13    340.71 o 
 -17   7  14     2324.92     1989.43    408.74 o 
 -15   7  14     8526.86     9293.03    479.68 o 
 -13   7  14      104.69      134.86     80.91 o 
 -11   7  14    16925.52    17962.58    591.67 o 
  -9   7  14     1954.56     1946.26    223.14 o 
  -7   7  14     1081.97     1152.88    176.08 o 
  -5   7  14      102.64       63.07     98.19 o 
  -3   7  14     2881.70     3511.27    475.17 o 
  -1   7  14     1763.74     2057.47    738.42 o 
   1   7  14     2415.75     2297.73    333.10 o 
   3   7  14     1801.82     2603.58    447.87 o 
   5   7  14     2379.87     2578.50    435.83 o 
   7   7  14     9189.53     8873.61    811.10 o 
   9   7  14     4393.69     4796.89    611.38 o 
  11   7  14    12906.31    14313.47   1056.99 o 
  13   7  14     1780.77     1859.85    364.96 o 
  15   7  14     5819.17     7032.86    736.95 o 
  17   7  14     2284.90     2276.91    756.30 o 
  19   7  14     1226.42     1369.66    389.68 o 
  21   7  14       35.96       83.96    123.03 o 
  23   7  14     1724.45     1260.03    368.58 o 
  25   7  14       24.46      227.29    222.23 o 
  27   7  14     2163.01     2671.46    676.45 o 
 -22   8  14      171.91      316.90    265.23 o 
 -20   8  14     1720.50     1205.46    520.34 o 
 -18   8  14       60.18      391.90    196.13 o 
 -16   8  14     1816.11     1960.97    394.49 o 
 -14   8  14       39.12       76.33    112.62 o 
 -12   8  14     2094.31     2551.06    502.92 o 
 -10   8  14      110.95       50.09     86.62 o 
  -8   8  14      995.96     1391.71    273.44 o 
  -6   8  14      104.47      146.80    102.07 o 
  -4   8  14      374.45      414.36    143.16 o 
  -2   8  14      521.03      985.95    247.02 o 
   0   8  14      329.32      349.30    122.87 o 
   2   8  14     1035.05     1036.69    211.67 o 
   4   8  14     1255.90      933.37    442.65 o 
   6   8  14      155.35      376.43    172.19 o 
   8   8  14      108.49      210.34    162.61 o 
  10   8  14      454.87      551.42    228.88 o 
  12   8  14        3.10      219.55    154.10 o 
  14   8  14       95.13      684.39    335.87 o 
  16   8  14        8.88       41.18    128.68 o 
 -13   9  14      107.30      759.92    396.76 o 
 -11   9  14    12270.79    12224.81   1441.06 o 
  -9   9  14      483.91      124.29    228.55 o 
  -7   9  14     7410.99     7621.67    575.64 o 
  -5   9  14      256.55      101.85    111.26 o 
  -3   9  14     2811.41     2959.18    521.41 o 
  -1   9  14      334.54      273.94    115.21 o 
   1   9  14      540.52      714.03    203.13 o 
   3   9  14      864.96     1088.55    306.06 o 
   5   9  14      211.84      108.35    104.53 o 
   7   9  14     5137.33     4787.52    921.08 o 
 -33   1  15     1049.35     1398.59    399.66 o 
 -31   1  15      150.25       55.18    147.46 o 
 -29   1  15      927.09     1276.90    288.33 o 
 -27   1  15      177.64      165.48    112.54 o 
 -25   1  15      108.96      224.58    123.68 o 
 -23   1  15     1367.40     1437.49    235.94 o 
 -21   1  15     8018.69     7905.93    488.01 o 
 -19   1  15      262.10      181.94     88.39 o 
 -17   1  15     6494.11     6263.91    401.53 o 
 -15   1  15     1009.74      756.01    136.24 o 
 -13   1  15     1705.18     1501.85    191.75 o 
 -11   1  15      852.51      918.92     68.22 o 
  -9   1  15      151.54      108.43     82.80 o 
  -7   1  15      851.28      728.81    104.14 o 
  -5   1  15       52.76       82.82     45.06 o 
  -3   1  15     1543.20     1674.81    170.15 o 
  -1   1  15     3970.09     3376.81    316.47 o 
   1   1  15     6458.62     6488.60    373.37 o 
   3   1  15    24139.82    24277.70    722.06 o 
   5   1  15       46.67      125.06     89.05 o 
   7   1  15     1512.23     1444.93    228.49 o 
   9   1  15     3828.74     3683.80    611.40 o 
  11   1  15      987.54      743.69    105.51 o 
  13   1  15     2732.69     2572.17    205.91 o 
  15   1  15     3595.35     3785.78    362.78 o 
  17   1  15      404.38      626.85    167.85 o 
  19   1  15      390.66      248.47    111.11 o 
  21   1  15     5204.27     5954.97    758.26 o 
  23   1  15      654.37      228.37    264.69 o 
  25   1  15     7220.43     6924.50    789.45 o 
  27   1  15      154.24        5.42    198.11 o 
  29   1  15     6133.75     6762.81    905.54 o 
  31   1  15       77.30      132.47    151.73 o 
  33   1  15      214.57      363.52    383.39 o 
 -34   2  15        6.18      215.36    240.30 o 
 -32   2  15        4.34       58.71    161.22 o 
 -30   2  15       32.63      220.66    175.14 o 
 -28   2  15       28.47      103.59    119.22 o 
 -26   2  15     1888.26     2033.84    303.42 o 
 -24   2  15      208.95      180.43    130.60 o 
 -22   2  15     5777.09     6677.63    427.72 o 
 -20   2  15     3954.77     3911.62    305.32 o 
 -18   2  15    10417.85    11788.81    535.36 o 
 -16   2  15      621.46      762.12    149.88 o 
 -14   2  15     7072.67     7538.66    309.25 o 
 -12   2  15      342.44      204.87     80.26 o 
 -10   2  15     2374.38     2704.80    237.96 o 
  -8   2  15        7.52       47.39     74.34 o 
  -6   2  15      356.64      385.52    103.47 o 
  -4   2  15     2804.36     2503.83    170.15 o 
  -2   2  15        0.05        1.38     58.12 o 
   0   2  15    11303.91    11559.72    443.23 o 
   2   2  15     2109.76     2165.56    209.11 o 
   4   2  15     7395.37     6629.58    366.85 o 
   6   2  15       13.92       53.80     60.77 o 
   8   2  15     3447.89     3426.88    240.49 o 
  10   2  15        1.28       15.69     64.73 o 
  12   2  15     2426.16     2072.35    258.44 o 
  14   2  15       32.38       77.76     91.69 o 
  16   2  15      213.79      172.14     81.62 o 
  18   2  15     1620.67     1739.12    233.24 o 
  20   2  15      708.38      609.58    141.98 o 
  22   2  15     9579.79     9466.79   1276.08 o 
  24   2  15     1224.51     1321.49    347.66 o 
  26   2  15     8950.28     8186.00   2318.42 o 
  28   2  15     2149.85     2203.32    642.84 o 
  30   2  15     1041.99      815.99    319.26 o 
  32   2  15      127.00      451.33    353.76 o 
 -33   3  15      931.51     1200.04    499.38 o 
 -31   3  15        4.70       54.23    139.17 o 
 -29   3  15      399.38      262.24    172.91 o 
 -27   3  15      237.74      117.18    100.70 o 
 -25   3  15       11.31       61.71     89.03 o 
 -23   3  15     1575.11     1410.30    216.30 o 
 -21   3  15     1003.92     1039.41    126.10 o 
 -19   3  15      722.33      469.96    103.39 o 
 -17   3  15     1458.64     1240.40    174.37 o 
 -15   3  15       21.59       59.48     55.83 o 
 -13   3  15     1963.80     1993.38    128.29 o 
 -11   3  15      696.72      782.84     84.24 o 
  -9   3  15     3071.06     2986.61    228.88 o 
  -7   3  15      922.40      834.87    104.90 o 
  -5   3  15      195.45      333.36     67.10 o 
  -3   3  15       11.85        9.36     54.24 o 
  -1   3  15      319.29      310.78     96.81 o 
   1   3  15     1274.74     1238.39    145.18 o 
   3   3  15       11.03       56.37     71.84 o 
   5   3  15      670.60      663.57     96.92 o 
   7   3  15       74.34       49.97     61.44 o 
   9   3  15      365.65      324.86     77.54 o 
  11   3  15       15.58      110.67     76.89 o 
  13   3  15     2913.21     3377.44    298.32 o 
  15   3  15       41.79       53.97     62.80 o 
  17   3  15     3308.69     4380.63    391.98 o 
  19   3  15       20.38       98.87    108.94 o 
  21   3  15     4196.55     4022.15    417.80 o 
  23   3  15        5.59      111.58    112.64 o 
  25   3  15      538.89      472.90    208.01 o 
  27   3  15        6.32       78.50     93.91 o 
  29   3  15     1144.91     1393.02    327.63 o 
  31   3  15       11.25       77.99    116.73 o 
  33   3  15     1543.20     2284.81    715.11 o 
 -34   4  15     1801.49      895.42    410.85 o 
 -32   4  15      260.87        1.81    236.32 o 
 -30   4  15     1100.47      429.53    448.96 o 
 -28   4  15       13.51        5.58    121.31 o 
 -26   4  15     1917.82     1066.11    437.55 o 
 -24   4  15     1065.41     1284.86    251.69 o 
 -22   4  15     5869.61     6344.80    358.35 o 
 -20   4  15     2243.57     2477.57    211.15 o 
 -18   4  15     8240.92     8185.95    420.98 o 
 -16   4  15     1039.56     1087.95    160.29 o 
 -14   4  15     7227.56     7741.89    317.38 o 
 -12   4  15     1721.13     1675.99    129.58 o 
 -10   4  15     1609.85     1679.29    139.73 o 
  -8   4  15     3006.47     3005.30    199.79 o 
  -6   4  15      444.54      410.56     92.21 o 
  -4   4  15     4097.95     4156.58    258.63 o 
  -2   4  15      176.08      186.01     64.65 o 
   0   4  15    21976.39    20658.68    591.68 o 
   2   4  15      399.30      267.32     69.73 o 
   4   4  15    41779.62    42664.93    903.24 o 
   6   4  15      203.97      305.24    107.34 o 
   8   4  15    21202.06    20476.45    610.56 o 
  10   4  15      212.33      145.04     84.46 o 
  12   4  15     4730.70     4043.72    341.24 o 
  14   4  15      758.38      971.70    176.37 o 
  16   4  15      632.39      375.56    190.74 o 
  18   4  15      645.74      757.89    169.66 o 
  20   4  15       18.56       25.97    124.41 o 
  22   4  15     7766.14     8469.39    598.81 o 
  24   4  15     1683.42     2114.75    328.06 o 
  26   4  15     8095.60     9209.13    677.50 o 
  28   4  15      741.49      898.14    212.64 o 
  30   4  15     5660.49     7300.23    610.78 o 
  32   4  15       68.94      409.05    268.12 o 
 -31   5  15       62.37        8.31    138.04 o 
 -29   5  15     1127.29      298.35    193.45 o 
 -27   5  15      298.17      497.04    452.41 o 
 -25   5  15      168.49      242.31    195.33 o 
 -23   5  15      487.56      320.84     98.73 o 
 -21   5  15     1706.65     2116.32    235.53 o 
 -19   5  15      741.40      432.90    104.70 o 
 -17   5  15     1364.84     1399.32    172.68 o 
 -15   5  15     2446.61     2574.36    197.56 o 
 -13   5  15      629.99      562.20     93.43 o 
 -11   5  15     1584.63     1681.92    151.69 o 
  -9   5  15       27.65      111.48     53.17 o 
  -7   5  15     2244.50     2189.79    168.62 o 
  -5   5  15     2573.37     2517.93    196.40 o 
  -3   5  15      228.89      171.71     61.85 o 
  -1   5  15       14.17       40.78     58.08 o 
   1   5  15      509.62      538.39    132.90 o 
   3   5  15      235.74      250.01     60.82 o 
   5   5  15     2096.80     2406.32    220.93 o 
   7   5  15     2655.45     2509.91    232.67 o 
   9   5  15     1922.88     1975.72    224.02 o 
  11   5  15     1851.76     1757.69    258.25 o 
  13   5  15     3924.03     4061.93    329.56 o 
  15   5  15      794.22      665.98    134.37 o 
  17   5  15       34.02      127.11    106.15 o 
  19   5  15     1430.95     1515.42    238.32 o 
  21   5  15      300.75      177.39     99.17 o 
  23   5  15     4295.46     4343.15    466.52 o 
  25   5  15     2244.07     2763.37    359.73 o 
  27   5  15      606.29      472.11    157.84 o 
  29   5  15      206.34      287.63    256.20 o 
  31   5  15        4.91      193.68    228.01 o 
 -30   6  15     2386.00     1750.38    720.89 o 
 -28   6  15       40.65      394.29    376.35 o 
 -26   6  15     6774.08     7650.49    680.31 o 
 -24   6  15       15.79       17.89    151.10 o 
 -22   6  15     3479.45     1797.64   1123.05 o 
 -20   6  15      973.56      886.18    151.78 o 
 -18   6  15     4687.65     4565.25    442.97 o 
 -16   6  15     1366.96     1607.40    238.14 o 
 -14   6  15     4852.47     5456.55    335.21 o 
 -12   6  15     7319.66     7895.71    402.98 o 
 -10   6  15     2180.43     2049.41    236.41 o 
  -8   6  15     8665.87     8070.75    437.52 o 
  -6   6  15     1856.58     2107.15    221.50 o 
  -4   6  15    11694.85    11479.28    463.96 o 
  -2   6  15      180.26      204.48     86.31 o 
   0   6  15    10461.81    11154.57    474.67 o 
   2   6  15       31.08       93.41     63.54 o 
   4   6  15     3936.10     4225.76    268.15 o 
   6   6  15      585.04      613.43    110.19 o 
   8   6  15    10329.50    10761.33    428.62 o 
  10   6  15     4171.50     3864.16    323.17 o 
  12   6  15     8906.20     8677.60    464.22 o 
  14   6  15     6974.64     7110.67    431.68 o 
  16   6  15     6045.65     5672.84    425.58 o 
  18   6  15     5208.15     5484.65    505.33 o 
  20   6  15      712.36      416.28    157.86 o 
  22   6  15    10442.72    11574.10    798.46 o 
  24   6  15      106.06      298.79    141.57 o 
  26   6  15     4108.69     3701.74    843.03 o 
 -25   7  15      283.40      284.74    247.89 o 
 -23   7  15       80.83      114.03    142.24 o 
 -21   7  15     1131.62     1696.75    325.68 o 
 -19   7  15      615.55      224.32     99.40 o 
 -17   7  15      409.91      308.67    113.04 o 
 -15   7  15      344.27      335.45    109.88 o 
 -13   7  15      122.70      196.97    110.72 o 
 -11   7  15       91.24       87.45     79.05 o 
  -9   7  15       99.41      107.84    116.05 o 
  -7   7  15        1.45       62.49     97.68 o 
  -5   7  15       24.41      157.80    122.97 o 
  -3   7  15        5.56       31.94     98.76 o 
  -1   7  15      486.58      404.71    237.86 o 
   1   7  15     1004.25      740.80    250.31 o 
   3   7  15     3465.32     3447.08    489.94 o 
   5   7  15     1224.45     1204.31    279.49 o 
   7   7  15     1918.80     2262.36    435.81 o 
   9   7  15      603.44      441.45    195.48 o 
  11   7  15       38.59      194.11    198.28 o 
  13   7  15       32.64      145.73    188.44 o 
  15   7  15      378.02      433.88    309.68 o 
  17   7  15      511.31      476.05    216.41 o 
  19   7  15      584.03      449.76    190.03 o 
  21   7  15      276.69      655.85    227.07 o 
  23   7  15       62.21        0.36    256.56 o 
  25   7  15     1506.66     1490.57    504.44 o 
 -20   8  15      153.78        0.72    283.30 o 
 -18   8  15      996.68      415.55    308.23 o 
 -16   8  15     1142.96     1012.58    310.86 o 
 -14   8  15     2336.30     2267.44    334.07 o 
 -12   8  15     7509.16     7783.32    775.67 o 
 -10   8  15     1799.03     1813.41    380.66 o 
  -8   8  15     9725.85     9653.75    678.70 o 
  -6   8  15     2773.56     2653.82    369.61 o 
  -4   8  15     7289.00     7104.88    604.20 o 
  -2   8  15      981.42      941.87    235.59 o 
   0   8  15     3152.87     2820.11    393.32 o 
   2   8  15       25.72      107.47    129.87 o 
   4   8  15      928.72      960.43    301.11 o 
   6   8  15     2251.18     2479.70    440.06 o 
   8   8  15     4835.96     4338.75    630.28 o 
  10   8  15     5772.88     6855.71    784.96 o 
  12   8  15     3659.90     3388.41    742.57 o 
  14   8  15     5665.11     6377.64    781.32 o 
 -13   9  15      198.20      699.57    362.43 o 
 -11   9  15      896.01      740.77    374.00 o 
  -9   9  15     2927.34     2667.84    649.71 o 
  -7   9  15       31.74       23.05    117.33 o 
  -5   9  15     1113.92     1492.90    300.78 o 
  -3   9  15      684.94      215.20    162.71 o 
  -1   9  15      574.19      142.75    155.95 o 
   1   9  15      493.12      738.92    247.23 o 
   3   9  15      176.59       59.98    180.31 o 
   5   9  15      185.54      642.48    370.74 o 
 -32   0  16      111.53      185.01    242.47 o 
 -30   0  16     1527.16     2076.31    559.73 o 
 -28   0  16      102.39      205.88    221.69 o 
 -26   0  16       23.08        2.53    169.47 o 
 -24   0  16     2797.72     2529.51    972.93 o 
 -22   0  16    15101.50    16106.90   1746.94 o 
 -20   0  16       85.92       39.97    118.44 o 
 -18   0  16    17744.22    18158.87   1293.27 o 
 -16   0  16     1589.69     1313.38    236.75 o 
 -14   0  16     8512.46     8124.83    625.10 o 
 -12   0  16     2808.46     2713.90    523.41 o 
 -10   0  16     6779.50     6321.40    625.27 o 
  -8   0  16      293.57      440.64    127.40 o 
  -6   0  16       59.28      157.22     65.75 o 
  -4   0  16      926.08     1045.45    128.75 o 
  -2   0  16     2254.33     2394.76    213.35 o 
   0   0  16    10607.60    10487.26    681.23 o 
   2   0  16      342.24      450.07    159.72 o 
   4   0  16    30020.97    30422.74   1250.50 o 
   6   0  16     2828.31     1654.68    232.34 o 
   8   0  16     2912.38     2396.83    419.17 o 
  10   0  16     3219.20     3119.53    673.19 o 
  12   0  16     2430.48     2306.37    498.84 o 
  14   0  16      853.72      717.35    239.94 o 
  16   0  16       29.43       80.91    125.73 o 
  18   0  16     3006.98     2426.46    561.90 o 
  20   0  16     5616.96     3047.98    856.40 o 
  22   0  16      367.74       71.91    175.25 o 
  24   0  16     5510.04     4347.76    895.06 o 
  26   0  16      442.09      868.68    421.69 o 
  28   0  16     2083.47     2769.38    744.02 o 
  30   0  16        3.75        0.00    308.95 o 
  32   0  16      638.73      241.38    217.17 o 
 -33   1  16      729.41     1287.85    589.72 o 
 -31   1  16        5.26       92.03    178.00 o 
 -29   1  16       29.96       41.47    104.82 o 
 -27   1  16       17.58       68.46    103.12 o 
 -25   1  16      143.74      114.51    113.83 o 
 -23   1  16      228.82      291.69    104.13 o 
 -21   1  16     1028.35     1034.74    236.26 o 
 -19   1  16     1491.77     1543.78    183.31 o 
 -17   1  16       44.62       68.08    127.25 o 
 -15   1  16     1449.14     1245.07    213.07 o 
 -13   1  16      839.56      666.27    167.31 o 
 -11   1  16      447.70      368.47    125.96 o 
  -9   1  16      118.37      136.14     64.76 o 
  -7   1  16      351.34      279.31     87.63 o 
  -5   1  16      611.24      708.42    104.34 o 
  -3   1  16       27.51      103.94     61.12 o 
  -1   1  16        4.13       18.12     18.42 o 
   1   1  16     1260.57     1174.70    176.44 o 
   3   1  16     5487.52     5739.02    340.37 o 
   5   1  16        1.92       52.09     95.27 o 
   7   1  16    17895.88    17729.47    705.44 o 
   9   1  16     1775.72     1710.68    572.02 o 
  11   1  16     1872.37     1800.21    203.98 o 
  13   1  16       88.97      150.24     77.28 o 
  15   1  16      127.55      330.58    155.28 o 
  17   1  16      559.56      485.07    188.08 o 
  19   1  16     2013.70     1626.90    283.40 o 
  21   1  16     2424.27     1767.02    517.63 o 
  23   1  16      228.99        8.77    137.84 o 
  25   1  16     1901.09     1309.74    394.64 o 
  27   1  16      261.88      224.03    445.91 o 
  29   1  16     1893.50     1795.21    472.19 o 
  31   1  16       65.68       56.61    174.15 o 
 -32   2  16       13.02       40.47    152.85 o 
 -30   2  16     3888.97     3703.06    757.39 o 
 -28   2  16       61.69       29.99    149.12 o 
 -26   2  16      658.59     1002.12    337.24 o 
 -24   2  16     1350.78     1403.32    208.21 o 
 -22   2  16     7020.02     7495.68    520.66 o 
 -20   2  16       25.05        4.70     88.33 o 
 -18   2  16     4643.51     4420.70    302.50 o 
 -16   2  16      459.14      374.95     87.76 o 
 -14   2  16     6010.10     6081.27    317.34 o 
 -12   2  16      356.31      269.98     77.66 o 
 -10   2  16     3803.67     4178.68    266.68 o 
  -8   2  16      595.14      643.30    113.16 o 
  -6   2  16      108.73      140.29     59.84 o 
  -4   2  16       16.79      103.34     63.95 o 
  -2   2  16      850.32      838.24    105.17 o 
   0   2  16     1765.60     2036.91    202.29 o 
   2   2  16     3388.35     3570.50    249.67 o 
   4   2  16      776.24      900.56    137.85 o 
   6   2  16     2983.29     3020.07    252.07 o 
   8   2  16     5385.07     5021.90    364.03 o 
  10   2  16     1106.20      695.46    108.68 o 
  12   2  16    11354.88    11199.00    501.32 o 
  14   2  16      559.59      329.32     97.40 o 
  16   2  16     2622.63     2909.56    348.87 o 
  18   2  16     1016.94     1102.40    231.17 o 
  20   2  16     1351.65      754.10    250.49 o 
  22   2  16        5.77       65.31    113.60 o 
  24   2  16      836.43      864.25    260.11 o 
  26   2  16       14.07       68.49    149.78 o 
  28   2  16      954.41      565.53    507.52 o 
  30   2  16      224.30        5.42    109.12 o 
  32   2  16       17.18      150.32    198.02 o 
 -33   3  16      921.90      352.68    286.91 o 
 -31   3  16       11.43        0.00    156.10 o 
 -29   3  16       63.79        1.45    123.53 o 
 -27   3  16      116.91        4.34    138.35 o 
 -25   3  16       46.26      153.61    114.55 o 
 -23   3  16     2822.29     3022.49    316.79 o 
 -21   3  16       34.83       35.55     75.72 o 
 -19   3  16    11149.97    11493.41    458.57 o 
 -17   3  16       23.92       60.35     69.65 o 
 -15   3  16    14429.95    15819.92    557.37 o 
 -13   3  16      179.44      210.83    100.70 o 
 -11   3  16     4160.03     3873.51    216.96 o 
  -9   3  16     4678.89     5132.69    273.31 o 
  -7   3  16      355.63      670.08    118.28 o 
  -5   3  16     1781.89     1654.01    165.77 o 
  -3   3  16       60.01       54.24     57.07 o 
  -1   3  16     3471.65     3251.07    256.56 o 
   1   3  16      187.32       26.48     57.92 o 
   3   3  16    24860.58    24194.74    667.15 o 
   5   3  16     3099.59     3707.25    282.98 o 
   7   3  16    11122.26    11419.02    450.07 o 
   9   3  16     1692.36     1653.19    177.23 o 
  11   3  16     9408.65     9849.27    427.94 o 
  13   3  16       10.97       70.14     55.27 o 
  15   3  16     1109.07      905.24    162.04 o 
  17   3  16     1052.58     1064.77    251.03 o 
  19   3  16       70.79      126.18    100.13 o 
  21   3  16     3900.79     3987.10    549.77 o 
  23   3  16     1330.95     1121.93    231.39 o 
  25   3  16     6522.40     5835.79   1047.18 o 
  27   3  16     3802.70     3797.33    845.02 o 
  29   3  16     3669.10     3051.42    523.08 o 
  31   3  16      665.96      426.03    353.76 o 
 -32   4  16      274.41      121.41    182.12 o 
 -30   4  16     2580.58     1057.79   1477.20 o 
 -28   4  16     2679.37     2926.10    409.51 o 
 -26   4  16      663.74      290.43    137.07 o 
 -24   4  16       11.38       86.83     82.40 o 
 -22   4  16     1865.27     1448.15    191.10 o 
 -20   4  16     1173.99     1023.80    166.29 o 
 -18   4  16     1512.00     1424.41    170.42 o 
 -16   4  16      814.51      573.32    104.10 o 
 -14   4  16     2333.28     2195.21    210.36 o 
 -12   4  16      185.92      196.18     62.29 o 
 -10   4  16     1543.86     1586.65    135.27 o 
  -8   4  16       26.59       69.67     57.94 o 
  -6   4  16     1768.49     1701.62    170.26 o 
  -4   4  16      206.10      158.11     57.92 o 
  -2   4  16     2041.16     2141.85    186.82 o 
   0   4  16      580.65      524.11    104.63 o 
   2   4  16     2428.70     2411.11    223.44 o 
   4   4  16       36.97      122.58     78.80 o 
   6   4  16     4861.48     4481.38    275.04 o 
   8   4  16      107.91       65.04     55.98 o 
  10   4  16     2126.00     1791.70    193.43 o 
  12   4  16     2417.71     2440.29    262.02 o 
  14   4  16      609.41      679.42    113.96 o 
  16   4  16      217.92      171.70     97.65 o 
  18   4  16     1494.98     1628.27    286.72 o 
  20   4  16     1751.12     1315.53    333.07 o 
  22   4  16     1224.82     1182.67    207.83 o 
  24   4  16        6.08       56.14     85.69 o 
  26   4  16      698.38      466.21    167.28 o 
  28   4  16      932.08      870.94    208.38 o 
  30   4  16      367.08      396.76    259.45 o 
  32   4  16      182.93      590.81    360.63 o 
 -31   5  16     1177.23     1303.75    503.36 o 
 -29   5  16      284.23      337.86    389.17 o 
 -27   5  16     2507.60     1945.44   1030.57 o 
 -25   5  16     1388.02      747.74    298.39 o 
 -23   5  16     1015.30      813.14    187.78 o 
 -21   5  16      422.44      329.81    140.61 o 
 -19   5  16     5317.78     5367.02    351.14 o 
 -17   5  16        3.44       41.57     80.76 o 
 -15   5  16    13231.86    14241.88    545.43 o 
 -13   5  16      403.97      249.50     69.75 o 
 -11   5  16     5520.49     5809.62    263.44 o 
  -9   5  16     3167.25     3303.16    197.90 o 
  -7   5  16     4474.15     4925.41    270.56 o 
  -5   5  16     4515.87     4836.61    258.87 o 
  -3   5  16     5136.53     5610.69    290.26 o 
  -1   5  16    11948.51    12336.17    461.59 o 
   1   5  16     4337.30     4406.90    284.67 o 
   3   5  16    13026.66    13649.44    456.85 o 
   5   5  16     2039.83     1960.44    221.31 o 
   7   5  16    16197.00    16540.02    561.71 o 
   9   5  16       11.65       58.39     72.16 o 
  11   5  16    18776.54    20200.03    734.90 o 
  13   5  16     1270.41     1406.62    160.36 o 
  15   5  16     9304.42    10595.72    512.83 o 
  17   5  16       59.97       49.10     73.72 o 
  19   5  16      586.05      741.10    175.88 o 
  21   5  16     8798.10     9425.58    649.80 o 
  23   5  16     3843.38     4587.27    481.12 o 
  25   5  16     7147.97     7214.74    604.21 o 
  27   5  16     2355.94     3221.70    479.66 o 
  29   5  16     2622.46     3373.20    750.88 o 
 -26   6  16      146.29      187.45    167.68 o 
 -24   6  16      189.24       37.70    112.57 o 
 -22   6  16       99.06      109.15    104.41 o 
 -20   6  16      214.72       92.62    105.93 o 
 -18   6  16      724.87      690.11    184.64 o 
 -16   6  16     3178.11     3103.96    324.70 o 
 -14   6  16       95.55      320.76    106.62 o 
 -12   6  16      796.33      743.39    148.23 o 
 -10   6  16       12.92       45.52     65.61 o 
  -8   6  16       49.86      105.86     61.19 o 
  -6   6  16      965.80     1118.55    176.14 o 
  -4   6  16     1380.16     1674.18    225.24 o 
  -2   6  16      319.34      416.58     87.67 o 
   0   6  16      174.82      185.57     76.20 o 
   2   6  16     3033.08     2693.72    272.79 o 
   4   6  16      102.94       56.06     52.22 o 
   6   6  16     3227.06     3598.92    263.38 o 
   8   6  16       10.98       65.13     59.84 o 
  10   6  16     2136.78     2385.96    278.89 o 
  12   6  16      711.49      722.16    134.96 o 
  14   6  16        0.45       42.75     73.69 o 
  16   6  16     1167.52     1398.36    249.15 o 
  18   6  16      756.62     1024.73    296.73 o 
  20   6  16     1439.27     1422.34    319.59 o 
  22   6  16     2271.02     2693.94    385.28 o 
  24   6  16     1466.92     1990.61    514.38 o 
  26   6  16      277.23        0.36    247.52 o 
 -25   7  16     3247.81     1302.23   1714.24 o 
 -23   7  16     2058.58     1976.22    578.52 o 
 -21   7  16       94.74      129.76    157.06 o 
 -19   7  16     2701.94     2322.68    573.61 o 
 -17   7  16        3.34       34.06    121.15 o 
 -15   7  16     5053.77     4982.32    386.20 o 
 -13   7  16      529.92      304.45    122.51 o 
 -11   7  16     2251.36     2015.95    243.27 o 
  -9   7  16     9316.05     9585.06    639.18 o 
  -7   7  16     7366.97     6981.10   1209.21 o 
  -5   7  16     6187.70     6333.90    533.53 o 
  -3   7  16     7947.50     8232.40    748.03 o 
  -1   7  16     5714.38     5482.00    618.69 o 
   1   7  16     2231.89     2268.45    410.10 o 
   3   7  16     3004.10     2970.03    475.37 o 
   5   7  16      784.61      490.09    193.57 o 
   7   7  16     4262.25     4162.48    588.93 o 
   9   7  16       45.97      327.68    234.66 o 
  11   7  16     9218.87    10075.30    894.39 o 
  13   7  16      849.02     1242.75    305.06 o 
  15   7  16     6414.97     7042.25    795.03 o 
  17   7  16      188.62       82.59    183.62 o 
  19   7  16     2415.34     2384.91    672.47 o 
 -14   8  16     1030.49      803.02    255.85 o 
 -12   8  16     1289.72     1274.94    335.44 o 
 -10   8  16      814.32      869.82    268.97 o 
  -8   8  16        1.25       25.67    126.79 o 
  -6   8  16     1102.69     1345.90    258.64 o 
  -4   8  16        2.46       42.78     92.96 o 
  -2   8  16     1118.78     1051.83    228.55 o 
   0   8  16      154.50      206.49    137.81 o 
   2   8  16     1936.87     2412.48    389.88 o 
   4   8  16       11.58      121.18    152.88 o 
   6   8  16     2045.29     1855.21    419.75 o 
   8   8  16      656.79      651.16    227.44 o 
  10   8  16     2549.98     2501.20    494.25 o 
 -11   9  16      165.47      439.04    272.46 o 
  -9   9  16     3738.10     3701.30    776.90 o 
  -7   9  16     5127.70     6221.99    725.99 o 
  -5   9  16     4415.70     4849.12    639.70 o 
  -3   9  16     6795.97     6870.17    755.91 o 
  -1   9  16     3336.92     2966.32    727.40 o 
   1   9  16      673.83      816.65    393.87 o 
 -31   1  17     1977.59     1662.81    398.96 o 
 -29   1  17     1028.65      794.86    281.18 o 
 -27   1  17     2470.54     2970.09    361.90 o 
 -25   1  17       87.46      100.17     99.62 o 
 -23   1  17    10353.87    11431.93    645.91 o 
 -21   1  17     1267.85     1035.55    166.60 o 
 -19   1  17    12653.64    13413.22    641.65 o 
 -17   1  17     1524.15     1490.38    232.51 o 
 -15   1  17    13995.78    14736.60    718.15 o 
 -13   1  17     9109.54     9054.49    516.14 o 
 -11   1  17    13456.21    14706.55    488.79 o 
  -9   1  17        2.06       28.46     50.30 o 
  -7   1  17     7012.81     6749.81    345.62 o 
  -5   1  17     4060.03     3938.22    257.83 o 
  -3   1  17       37.79       54.62     45.15 o 
  -1   1  17     4878.12     4777.66    359.52 o 
   1   1  17      485.62      575.79     88.10 o 
   3   1  17    23096.59    23226.70    752.88 o 
   5   1  17    10487.23    10989.41    547.77 o 
   7   1  17     4885.83     5343.99    388.04 o 
   9   1  17     7336.08     7636.53    516.78 o 
  11   1  17     7849.55     8477.29    456.97 o 
  13   1  17     2957.65     3201.17    333.67 o 
  15   1  17     4869.88     4280.57    402.45 o 
  17   1  17     1497.41      904.93    198.81 o 
  19   1  17      318.13      119.63    135.30 o 
  21   1  17     1184.70     1065.42    338.89 o 
  23   1  17     1925.76     1482.61    507.52 o 
  25   1  17      150.84       73.57    156.76 o 
  27   1  17     1771.33     2142.93    501.73 o 
  29   1  17        0.50       79.86    154.15 o 
  31   1  17      186.58      142.01    315.46 o 
 -32   2  17      126.35       99.37    126.11 o 
 -30   2  17        2.37       27.76    189.07 o 
 -28   2  17      150.12      192.26    129.92 o 
 -26   2  17        6.98       29.33     92.96 o 
 -24   2  17        5.44      131.48     99.57 o 
 -22   2  17      302.80      373.69     93.17 o 
 -20   2  17     2801.84     3034.20    350.42 o 
 -18   2  17      108.26       70.98     95.04 o 
 -16   2  17    10977.54    12060.63    482.62 o 
 -14   2  17     4457.84     5104.26    350.26 o 
 -12   2  17     9706.39    10295.67    439.14 o 
 -10   2  17       60.99      214.17     83.71 o 
  -8   2  17     5579.52     5835.90    295.99 o 
  -6   2  17       18.49       96.30     59.78 o 
  -4   2  17      115.02      166.56     64.16 o 
  -2   2  17     1429.29     1546.70    143.67 o 
   0   2  17      720.08      721.30    151.06 o 
   2   2  17     7068.33     7164.15    407.02 o 
   4   2  17     1809.37     1807.83    178.90 o 
   6   2  17     3705.87     3677.53    241.31 o 
   8   2  17     2215.49     2099.71    238.72 o 
  10   2  17     4629.37     5345.72    416.61 o 
  12   2  17     1816.69     1783.66    235.59 o 
  14   2  17     2785.40     2377.58    300.41 o 
  16   2  17        6.95      121.56     94.40 o 
  18   2  17       48.36       81.07     94.18 o 
  20   2  17      112.22       72.74     66.50 o 
  22   2  17        8.91       10.22    133.52 o 
  24   2  17     2226.84     1947.14    735.35 o 
  26   2  17     2549.04     2875.57   1154.87 o 
  28   2  17     1259.67     1081.12    299.33 o 
  30   2  17     1080.47      935.53    440.12 o 
 -31   3  17     1856.31     1794.82    562.26 o 
 -29   3  17      809.50      594.79    253.29 o 
 -27   3  17     2735.08     2727.97    442.35 o 
 -25   3  17      331.02      142.37    141.13 o 
 -23   3  17     6742.24     6968.16    484.16 o 
 -21   3  17      867.08      880.12    152.87 o 
 -19   3  17     5391.67     5552.67    353.80 o 
 -17   3  17      151.79      250.68     79.01 o 
 -15   3  17     2826.86     2764.45    219.72 o 
 -13   3  17       31.93       74.25     70.29 o 
 -11   3  17     5499.53     5372.40    320.79 o 
  -9   3  17      101.10      144.15     72.46 o 
  -7   3  17     5452.50     5669.43    300.55 o 
  -5   3  17      608.72      459.35    106.97 o 
  -3   3  17     1130.36     1238.97    140.53 o 
  -1   3  17      284.07      232.51     73.76 o 
   1   3  17      537.77      568.35    124.39 o 
   3   3  17    14228.14    14447.36    554.43 o 
   5   3  17       73.45      191.52     74.90 o 
   7   3  17     5247.83     5266.73    320.29 o 
   9   3  17       61.65      113.31     91.70 o 
  11   3  17     2811.27     2811.43    251.77 o 
  13   3  17       73.11       58.58     70.81 o 
  15   3  17     1570.58     1739.82    219.20 o 
  17   3  17       24.16       93.50     86.07 o 
  19   3  17     1413.47     1249.36    255.98 o 
  21   3  17       10.03       43.35    101.57 o 
  23   3  17     1513.36     1144.09    252.02 o 
  25   3  17      101.13      148.72    186.52 o 
  27   3  17       18.92      222.96    182.06 o 
  29   3  17       44.59       36.50    184.29 o 
  31   3  17      163.08        7.23    268.84 o 
 -32   4  17      270.41        3.25    182.84 o 
 -30   4  17     2109.37     1733.75    597.31 o 
 -28   4  17      124.33      398.80    220.89 o 
 -26   4  17     1466.77     1076.57    336.06 o 
 -24   4  17       57.48       70.88     83.69 o 
 -22   4  17       11.89       52.08     72.64 o 
 -20   4  17     2353.60     2493.60    259.12 o 
 -18   4  17      162.35      120.19     76.36 o 
 -16   4  17     7429.91     8213.19    393.55 o 
 -14   4  17     1598.76     1544.14    181.67 o 
 -12   4  17    10525.93    11209.44    460.25 o 
 -10   4  17     1370.56     1306.24    123.69 o 
  -8   4  17     6861.17     7032.65    357.33 o 
  -6   4  17     1715.20     2006.66    193.20 o 
  -4   4  17     1323.34     1472.73    148.65 o 
  -2   4  17      117.51      122.94     60.53 o 
   0   4  17      361.04      501.73    125.15 o 
   2   4  17     9560.84     9702.23    469.17 o 
   4   4  17     4683.97     4969.03    302.19 o 
   6   4  17    12341.77    12613.65    454.65 o 
   8   4  17     7222.82     6770.70    365.33 o 
  10   4  17    16263.06    16838.24    627.21 o 
  12   4  17     1270.62      942.44    160.02 o 
  14   4  17     9758.21     9556.39    470.12 o 
  16   4  17       98.77      112.45    118.26 o 
  18   4  17       21.70      107.74    158.54 o 
  20   4  17     1038.94      886.14    211.98 o 
  22   4  17     1420.36     1321.57    251.37 o 
  24   4  17     2158.01     2174.27    337.75 o 
  26   4  17     2638.99     2470.13    354.36 o 
  28   4  17     2732.34     2389.96    618.99 o 
  30   4  17     3017.86     3558.57    757.03 o 
 -29   5  17      533.73      420.61    419.17 o 
 -27   5  17      363.00        1.45    274.63 o 
 -25   5  17      294.67      146.43    127.78 o 
 -23   5  17     2056.74     1991.63    402.18 o 
 -21   5  17     1539.61     1829.60    229.88 o 
 -19   5  17       27.83        0.00     74.86 o 
 -17   5  17      533.63      536.53    131.33 o 
 -15   5  17      275.21      214.01     77.38 o 
 -13   5  17     3515.64     4001.01    284.46 o 
 -11   5  17       61.45      107.59     66.60 o 
  -9   5  17     6086.01     6376.10    287.26 o 
  -7   5  17     1860.76     2057.76    187.89 o 
  -5   5  17      136.58      148.64     71.46 o 
  -3   5  17     1116.24     1184.76    122.69 o 
  -1   5  17      151.28       92.54     63.17 o 
   1   5  17      936.32      959.08    132.94 o 
   3   5  17      635.58      578.09    119.92 o 
   5   5  17      371.27      312.07    111.17 o 
   7   5  17      253.81      187.15     76.69 o 
   9   5  17     1515.91     1234.98    157.70 o 
  11   5  17     1855.25     1921.36    236.49 o 
  13   5  17     1267.83     1397.66    179.82 o 
  15   5  17     1667.29     1583.59    208.21 o 
  17   5  17       77.97      104.98     97.55 o 
  19   5  17     3950.90     3854.34    338.60 o 
  21   5  17     1463.68     1625.19    303.34 o 
  23   5  17       39.90      341.18    202.72 o 
  25   5  17      567.93      673.50    188.57 o 
  27   5  17     2092.02     2200.98    616.82 o 
  29   5  17        8.28        1.08    310.40 o 
 -26   6  17     1646.34     2635.32    643.92 o 
 -24   6  17      341.05       15.54    132.37 o 
 -22   6  17      175.99      247.12    139.81 o 
 -20   6  17     3219.73     3557.61    409.49 o 
 -18   6  17      685.93      526.56    164.76 o 
 -16   6  17     3522.13     3679.84    340.67 o 
 -14   6  17     4377.07     4766.63    434.77 o 
 -12   6  17      105.23      139.02     86.05 o 
 -10   6  17     2664.97     3071.63    288.35 o 
  -8   6  17    10285.75    10243.04    448.12 o 
  -6   6  17     1065.32     1202.59    169.19 o 
  -4   6  17    11972.55    12846.78    555.13 o 
  -2   6  17     1554.56     1571.73    172.25 o 
   0   6  17     5337.63     5722.52    337.61 o 
   2   6  17     4066.91     3996.43    399.47 o 
   4   6  17     1154.81     1076.41    169.14 o 
   6   6  17     3473.50     3928.23    263.68 o 
   8   6  17     1509.63     1858.75    206.83 o 
  10   6  17     3927.74     4378.34    339.12 o 
  12   6  17      354.02      337.55     90.18 o 
  14   6  17     2415.46     2238.57    258.66 o 
  16   6  17      531.00      826.56    179.85 o 
  18   6  17     6874.15     8241.73   1510.80 o 
  20   6  17      449.52      315.52    281.85 o 
  22   6  17     6898.09     7344.95    774.44 o 
  24   6  17     1292.22     2092.09    690.36 o 
 -23   7  17       42.80      137.31    177.42 o 
 -21   7  17       26.94      199.46    125.12 o 
 -19   7  17       17.66      181.76    120.46 o 
 -17   7  17     2755.91     2688.90    344.91 o 
 -15   7  17       24.09      185.08     88.29 o 
 -13   7  17     2235.58     2100.29    271.08 o 
 -11   7  17      128.22      277.74    169.37 o 
  -9   7  17       71.57      108.21    122.69 o 
  -7   7  17      941.68      583.43    158.28 o 
  -5   7  17        5.27      106.39    103.01 o 
  -3   7  17      212.01      155.04    155.36 o 
  -1   7  17        2.85       13.94    116.90 o 
   1   7  17        5.66        1.45    163.38 o 
   3   7  17        0.72        0.72    134.36 o 
   5   7  17     2970.24     3692.24    544.22 o 
   7   7  17       32.11        0.00     95.61 o 
   9   7  17     5909.11     6317.22    727.12 o 
  11   7  17       94.86       82.94    162.34 o 
  13   7  17      238.12      444.91    233.71 o 
  15   7  17       24.63       87.86    157.03 o 
  17   7  17      607.25      728.48    317.99 o 
 -12   8  17      338.36      609.04    243.37 o 
 -10   8  17     1256.91      757.25    400.19 o 
  -8   8  17     3111.26     3007.31    391.29 o 
  -6   8  17      875.13      635.97    275.01 o 
  -4   8  17     6074.69     6650.94    584.06 o 
  -2   8  17     1122.79     1186.59    318.72 o 
   0   8  17     7269.35     7497.44    712.41 o 
   2   8  17      879.21     1026.67    259.52 o 
   4   8  17     3338.19     3367.09    672.60 o 
   6   8  17       50.40      234.05    278.78 o 
   8   8  17       28.44      173.54    202.72 o 
  -5   9  17        4.58        0.72    258.00 o 
  -3   9  17     2980.29     3233.72    725.95 o 
  -1   9  17        0.00      306.06    267.40 o 
 -30   0  18     7072.03     8492.43   1247.02 o 
 -28   0  18        1.61        0.00    143.20 o 
 -26   0  18     1449.00     1332.93    322.70 o 
 -24   0  18     5139.84     6139.34    686.04 o 
 -22   0  18     6859.75     7300.40    775.63 o 
 -20   0  18     9507.65    12720.42    977.11 o 
 -18   0  18     5077.58     5092.38    548.69 o 
 -16   0  18     5602.80     5853.64    578.30 o 
 -14   0  18     6929.23     6972.46   1111.33 o 
 -12   0  18     4076.90     3858.65    550.15 o 
 -10   0  18     2704.97     2785.88    549.43 o 
  -8   0  18    17969.58    18441.63   1010.01 o 
  -6   0  18      127.64      154.13    147.61 o 
  -4   0  18     7014.16     6590.93    567.31 o 
  -2   0  18      900.22     1211.97    299.78 o 
   0   0  18      402.79      618.32    151.90 o 
   2   0  18    52345.71    51315.37   1712.65 o 
   4   0  18    29685.42    29806.39   1225.25 o 
   6   0  18    21523.56    20614.86   1045.93 o 
   8   0  18     8501.16     9202.67    773.90 o 
  10   0  18     7339.14     8171.81    733.59 o 
  12   0  18     7509.33     7590.14    474.04 o 
  14   0  18     4332.29     3891.37    757.03 o 
  16   0  18      155.41      123.94    317.26 o 
  18   0  18      429.67      147.79    322.68 o 
  20   0  18     2637.29     3125.67    664.52 o 
  22   0  18     1139.34      456.38    349.42 o 
  24   0  18      746.66      959.02    438.32 o 
  26   0  18     3767.50     2514.99    792.44 o 
  28   0  18     1912.21     1239.07    609.60 o 
 -29   1  18       51.09      103.09    129.72 o 
 -27   1  18       33.54      145.90    143.37 o 
 -25   1  18      470.49      614.79    160.25 o 
 -23   1  18      908.67     1047.23    222.39 o 
 -21   1  18      283.30       96.66     94.64 o 
 -19   1  18      300.37      305.59    110.17 o 
 -17   1  18      450.66      470.28    138.21 o 
 -15   1  18      142.45      209.70     96.69 o 
 -13   1  18      656.22      732.42    152.74 o 
 -11   1  18      301.24      194.20    113.34 o 
  -9   1  18     3528.73     3444.48    313.81 o 
  -7   1  18      262.61      237.91     89.93 o 
  -5   1  18      245.53      319.01    119.02 o 
  -3   1  18     1675.03     1553.03    147.37 o 
  -1   1  18      627.82      877.06    153.52 o 
   1   1  18      831.93      925.18    194.58 o 
   3   1  18      109.52      217.83    105.67 o 
   5   1  18      525.94      540.75    154.47 o 
   7   1  18     2563.25     2632.56    250.30 o 
   9   1  18      558.60      573.51     96.18 o 
  11   1  18     5788.80     6575.41    411.86 o 
  13   1  18      127.60      104.65    106.25 o 
  15   1  18      155.25      164.99     92.15 o 
  17   1  18       23.04      185.80    167.51 o 
  19   1  18       60.22       79.21    145.82 o 
  21   1  18      184.60      308.46    193.70 o 
  23   1  18       13.98       80.71    129.46 o 
  25   1  18       12.15      167.67    343.28 o 
  27   1  18     1353.74      985.13    389.80 o 
  29   1  18      506.16      591.53    596.77 o 
 -30   2  18     2938.03      576.07   1102.84 o 
 -28   2  18     2735.50     2809.06    328.74 o 
 -26   2  18     2512.89     2927.77    348.35 o 
 -24   2  18     3610.38     4068.65    399.12 o 
 -22   2  18     2243.82     2342.51    282.91 o 
 -20   2  18     5480.63     5898.22    447.68 o 
 -18   2  18     1787.31     1963.62    262.99 o 
 -16   2  18     8046.73     8023.39    503.52 o 
 -14   2  18     5507.70     5438.68    420.03 o 
 -12   2  18     6669.55     6718.44    453.46 o 
 -10   2  18      631.64      774.60    114.57 o 
  -8   2  18    20106.72    19676.92    565.43 o 
  -6   2  18      505.39      336.06     83.25 o 
  -4   2  18     6280.98     6921.54    343.70 o 
  -2   2  18     2043.86     1966.81    201.92 o 
   0   2  18     1724.67     1964.54    194.91 o 
   2   2  18     6036.54     6127.62    349.75 o 
   4   2  18     6825.80     7155.03    405.56 o 
   6   2  18     1480.58     1737.01    210.88 o 
   8   2  18     6413.25     6402.82    420.63 o 
  10   2  18      332.45      253.20     63.65 o 
  12   2  18     4105.21     3767.82    346.86 o 
  14   2  18     4513.85     4220.51    657.59 o 
  16   2  18      508.45      458.28    118.31 o 
  18   2  18      679.51     1094.83    227.34 o 
  20   2  18     1650.30     1050.38    224.66 o 
  22   2  18     3683.86     3477.70    807.25 o 
  24   2  18      523.64      147.72    127.73 o 
  26   2  18     4738.99     4912.59   1505.74 o 
  28   2  18      350.22      234.60    181.89 o 
 -31   3  18     2745.24     2711.57    676.08 o 
 -29   3  18       14.22      237.34    260.71 o 
 -27   3  18      180.74      162.74    147.65 o 
 -25   3  18       79.61       34.01     98.01 o 
 -23   3  18      106.70      221.96    117.30 o 
 -21   3  18      444.86      542.13    120.12 o 
 -19   3  18      244.47      349.55    122.79 o 
 -17   3  18     3257.16     3756.29    333.83 o 
 -15   3  18     3794.89     3757.00    261.03 o 
 -13   3  18     4453.19     4663.65    291.24 o 
 -11   3  18     2660.54     2574.53    222.46 o 
  -9   3  18     9607.90    10036.79    429.81 o 
  -7   3  18      130.77      148.53     69.84 o 
  -5   3  18     1056.90     1213.12    152.89 o 
  -3   3  18        6.14       25.71     62.21 o 
  -1   3  18       20.72      113.24     67.59 o 
   1   3  18     3214.11     3291.42    261.50 o 
   3   3  18        8.77       93.03     71.75 o 
   5   3  18     7284.71     7446.92    418.87 o 
   7   3  18      967.69     1195.20    157.32 o 
   9   3  18     3417.68     3525.53    276.90 o 
  11   3  18     5487.24     5386.01    354.12 o 
  13   3  18     2264.31     1810.70    201.16 o 
  15   3  18      340.22      161.98     97.95 o 
  17   3  18      118.20       57.58     88.51 o 
  19   3  18       43.37       76.00     77.99 o 
  21   3  18       50.66        1.56    130.88 o 
  23   3  18      285.79        1.08    127.41 o 
  25   3  18     1472.31     1899.62    392.75 o 
  27   3  18      281.00      335.23    412.66 o 
  29   3  18      803.13      882.05    613.57 o 
 -30   4  18      901.83      995.88    421.69 o 
 -28   4  18      754.71      417.00    278.60 o 
 -26   4  18     2989.49     3689.68    392.23 o 
 -24   4  18      873.59      435.24    105.91 o 
 -22   4  18     6665.49     7535.20    554.31 o 
 -20   4  18      443.24      551.69    112.43 o 
 -18   4  18     1273.19     1381.61    188.58 o 
 -16   4  18     3006.40     3106.99    262.05 o 
 -14   4  18      367.60      387.82    107.13 o 
 -12   4  18     4577.68     4861.78    304.85 o 
 -10   4  18      520.63      719.34    105.04 o 
  -8   4  18     4983.07     5504.51    326.75 o 
  -6   4  18       69.10       67.21     58.77 o 
  -4   4  18    10270.79    10488.02    435.40 o 
  -2   4  18      600.84      486.33    116.14 o 
   0   4  18     4395.77     4668.58    318.84 o 
   2   4  18     2479.41     1905.56    209.95 o 
   4   4  18     8945.06     8716.63    437.13 o 
   6   4  18      319.33      380.71     81.09 o 
   8   4  18       99.14       68.56     70.05 o 
  10   4  18     5148.77     4631.86    312.58 o 
  12   4  18      502.22      397.30    136.15 o 
  14   4  18     3818.77     3852.85    297.09 o 
  16   4  18        3.89       66.78     89.19 o 
  18   4  18     1386.69     1113.08    265.85 o 
  20   4  18      115.50       38.76    114.10 o 
  22   4  18      777.51      866.43    199.02 o 
  24   4  18       51.57      115.34    110.92 o 
  26   4  18      184.84      330.95    147.79 o 
  28   4  18      180.47      121.41    166.58 o 
 -27   5  18      929.12      815.20    467.95 o 
 -25   5  18      210.72      218.59    159.62 o 
 -23   5  18      340.49      276.52    137.28 o 
 -21   5  18     1085.44      971.11    256.86 o 
 -19   5  18      120.66      158.74     98.22 o 
 -17   5  18     1687.41     1503.66    208.06 o 
 -15   5  18      339.56      350.89    156.53 o 
 -13   5  18     2449.46     2785.71    239.20 o 
 -11   5  18      267.96      197.42     70.67 o 
  -9   5  18     5725.32     5900.03    281.86 o 
  -7   5  18      335.06      331.96     88.21 o 
  -5   5  18      981.43     1141.19    150.50 o 
  -3   5  18      104.23      110.56     61.73 o 
  -1   5  18      655.66      511.42    107.52 o 
   1   5  18     1511.50     1627.30    175.86 o 
   3   5  18     3590.23     3271.57    265.24 o 
   5   5  18     2146.36     2421.58    253.76 o 
   7   5  18     4379.63     4409.40    279.90 o 
   9   5  18     1638.22     1996.82    188.84 o 
  11   5  18     1406.99     1504.72    189.04 o 
  13   5  18     5380.25     5686.01    388.65 o 
  15   5  18      293.86      153.92     98.78 o 
  17   5  18     4451.99     3990.35    372.65 o 
  19   5  18     1617.73     1600.03    309.66 o 
  21   5  18     2859.32     3606.62    361.04 o 
  23   5  18      233.79        0.00    147.46 o 
  25   5  18     3159.85     3345.98    421.98 o 
  27   5  18      602.24     1467.80    583.58 o 
 -24   6  18      470.62      632.72    379.78 o 
 -22   6  18     1751.27     1651.03    272.83 o 
 -20   6  18       87.40      123.41    115.30 o 
 -18   6  18       51.57        0.72    118.95 o 
 -16   6  18        6.25       91.81    108.78 o 
 -14   6  18     1156.67     1008.76    229.59 o 
 -12   6  18       47.41       21.13    119.17 o 
 -10   6  18     3422.14     3496.11    303.27 o 
  -8   6  18      355.24      338.76    102.64 o 
  -6   6  18      421.64      380.68    149.18 o 
  -4   6  18     1618.38     1598.03    216.24 o 
  -2   6  18      383.49      364.80    109.65 o 
   0   6  18       13.32       81.48     62.23 o 
   2   6  18        6.94       68.94     75.39 o 
   4   6  18      146.91      127.94     86.94 o 
   6   6  18      211.04      166.71     79.53 o 
   8   6  18      500.43      593.31    155.68 o 
  10   6  18      693.01      634.39    153.95 o 
  12   6  18      457.32      261.57     92.52 o 
  14   6  18      677.97      544.89    173.11 o 
  16   6  18       39.84       45.60    113.34 o 
  18   6  18     1432.58     1697.69    379.26 o 
  20   6  18      347.74      799.24    268.76 o 
  22   6  18     1142.24      939.42    279.48 o 
 -21   7  18      135.16        1.45    201.27 o 
 -19   7  18      485.41      320.14    340.57 o 
 -17   7  18     1380.61     1150.32    320.61 o 
 -15   7  18      384.73      123.51    129.36 o 
 -13   7  18      256.46      235.00    283.48 o 
 -11   7  18     1230.48     1453.50    264.41 o 
  -9   7  18     6736.33     6731.69    579.84 o 
  -7   7  18      258.02       37.66     99.98 o 
  -5   7  18     5941.10     6224.38    632.45 o 
  -3   7  18      205.98      132.49    103.18 o 
  -1   7  18     7572.50     7938.07    639.97 o 
   1   7  18      179.49      314.52    156.46 o 
   3   7  18     5649.32     5767.08    556.25 o 
   5   7  18       97.72      253.88    179.98 o 
   7   7  18     1791.16     1254.44    315.70 o 
   9   7  18      332.71      229.09    349.06 o 
  11   7  18      810.13      889.40    248.89 o 
  13   7  18      830.96     1131.02    267.54 o 
  15   7  18       39.31       10.48    168.39 o 
 -10   8  18      689.07      387.08    394.05 o 
  -8   8  18      168.11       31.67    110.05 o 
  -6   8  18      702.65      610.17    179.81 o 
  -4   8  18       13.79       88.47    111.05 o 
  -2   8  18        2.11        0.36    229.61 o 
   0   8  18       83.22        0.36    145.01 o 
   2   8  18      239.52      211.98    150.78 o 
   4   8  18      624.41      669.90    202.02 o 
   6   8  18       47.76        0.72    132.98 o 
  -5   9  18     1318.73     1412.88    485.29 o 
 -29   1  19      509.88      623.98    252.59 o 
 -27   1  19     6163.60     7434.20    574.01 o 
 -25   1  19        5.27        1.96    119.38 o 
 -23   1  19     4341.95     4320.98    400.98 o 
 -21   1  19     1277.95     1130.31    230.01 o 
 -19   1  19     3423.04     3588.47    377.89 o 
 -17   1  19     6623.13     7631.54    530.64 o 
 -15   1  19     6485.02     7687.04    490.23 o 
 -13   1  19     7282.02     7752.44    481.30 o 
 -11   1  19    11596.78    12692.33    811.76 o 
  -9   1  19    14122.24    13859.47    653.72 o 
  -7   1  19     4222.90     4473.51    374.17 o 
  -5   1  19    13782.04    14307.01    652.10 o 
  -3   1  19      714.86      906.61    151.04 o 
  -1   1  19     4671.65     4387.67    339.80 o 
   1   1  19     2839.92     2427.02    253.35 o 
   3   1  19    29030.88    30726.72    952.41 o 
   5   1  19      166.23       63.40     85.68 o 
   7   1  19    10081.88    10726.29    573.31 o 
   9   1  19      372.70      222.49     99.68 o 
  11   1  19     7663.61     8037.36    508.55 o 
  13   1  19     3860.85     4223.95    419.26 o 
  15   1  19     8820.59     8543.29    728.15 o 
  17   1  19      637.50      559.21    321.24 o 
  19   1  19       62.70       21.64    184.60 o 
  21   1  19     1234.52      763.34    706.98 o 
  23   1  19       64.78       27.67    138.71 o 
  25   1  19     8195.08     8860.70   2042.71 o 
  27   1  19      503.68      555.79    285.59 o 
 -28   2  19       46.33      226.13    208.32 o 
 -26   2  19      296.66      312.53     98.45 o 
 -24   2  19       45.43      217.06    120.19 o 
 -22   2  19      186.47      198.72    110.24 o 
 -20   2  19     1050.94     1505.45    306.68 o 
 -18   2  19      912.52      787.74    158.57 o 
 -16   2  19      825.54     1036.38    192.96 o 
 -14   2  19     1815.35     1834.73    261.24 o 
 -12   2  19      232.67      121.39     98.03 o 
 -10   2  19     4975.93     5876.76    421.86 o 
  -8   2  19     2754.19     2712.78    279.66 o 
  -6   2  19       30.08        5.81    104.82 o 
  -4   2  19      747.31      881.33    155.24 o 
  -2   2  19      812.27      778.29    174.62 o 
   0   2  19      954.45      718.22    172.70 o 
   2   2  19      316.95      556.73    121.35 o 
   4   2  19     4801.73     4363.01    333.05 o 
   6   2  19     1533.90     1747.52    257.83 o 
   8   2  19      954.42     1091.05    199.99 o 
  10   2  19     3839.19     3683.22    301.94 o 
  12   2  19      577.62      632.81    155.79 o 
  14   2  19     1553.21     1492.39    300.37 o 
  16   2  19     1642.04     1684.93    526.88 o 
  18   2  19     3785.09     3777.30    725.37 o 
  20   2  19      915.76      665.45    367.31 o 
  22   2  19      649.63      580.01    207.66 o 
  24   2  19       21.38       46.74    107.73 o 
  26   2  19      391.84      186.63    400.74 o 
  28   2  19      909.06      349.42    462.89 o 
 -29   3  19      177.78        0.72    271.01 o 
 -27   3  19     5521.10     6116.11    694.80 o 
 -25   3  19      288.14      397.54    158.85 o 
 -23   3  19     3586.32     3517.88    383.48 o 
 -21   3  19       51.23      139.53    109.01 o 
 -19   3  19     4797.22     4936.62    408.11 o 
 -17   3  19     2023.30     2441.78    256.08 o 
 -15   3  19     2142.43     2427.09    266.32 o 
 -13   3  19     1712.40     1742.56    235.56 o 
 -11   3  19       80.09      139.43     71.91 o 
  -9   3  19     7556.52     8078.69    386.84 o 
  -7   3  19       46.49       51.27     71.16 o 
  -5   3  19    15858.44    16273.18    547.62 o 
  -3   3  19     2574.47     2192.02    203.97 o 
  -1   3  19     6768.00     6933.33    364.73 o 
   1   3  19      370.67      335.03     86.92 o 
   3   3  19    11771.06    11099.16    507.57 o 
   5   3  19       23.55       39.60     66.28 o 
   7   3  19     6662.23     6457.05    408.98 o 
   9   3  19     1602.84     1414.99    180.73 o 
  11   3  19     4004.50     4250.95    317.57 o 
  13   3  19     1184.33     1177.93    179.90 o 
  15   3  19     1767.96     1600.24    246.28 o 
  17   3  19      793.47     1458.92    248.77 o 
  19   3  19      102.96      218.11    178.03 o 
  21   3  19     1434.00     1430.69    277.62 o 
  23   3  19        9.03       36.59    140.07 o 
  25   3  19     2741.46     3084.00    481.10 o 
  27   3  19      114.56       10.12    199.46 o 
 -28   4  19      752.55      164.05    178.15 o 
 -26   4  19       28.37      377.69    189.35 o 
 -24   4  19       13.84       14.41    119.12 o 
 -22   4  19       30.60      170.71    104.64 o 
 -20   4  19       99.46      161.52     95.87 o 
 -18   4  19      767.00      573.46    170.23 o 
 -16   4  19       70.62      157.94     80.63 o 
 -14   4  19     4886.12     5836.47    349.73 o 
 -12   4  19     2428.47     2482.09    236.49 o 
 -10   4  19     5399.30     6217.10    364.56 o 
  -8   4  19      624.53      639.15    103.17 o 
  -6   4  19     3369.04     3345.72    244.67 o 
  -4   4  19      772.26      846.19    139.06 o 
  -2   4  19       26.54       72.32     62.91 o 
   0   4  19      743.72      591.68    130.90 o 
   2   4  19      421.37      324.14    110.02 o 
   4   4  19     1585.04     1764.78    254.86 o 
   6   4  19      465.39      520.63    119.28 o 
   8   4  19     1211.78     1147.57    170.16 o 
  10   4  19     2873.03     2862.75    241.55 o 
  12   4  19     1820.82     1737.70    211.14 o 
  14   4  19     2035.14     1950.51    227.76 o 
  16   4  19     1492.72     1837.01    266.99 o 
  18   4  19     2026.61     1964.89    270.99 o 
  20   4  19       29.92       60.09    127.62 o 
  22   4  19      948.92      906.94    386.67 o 
  24   4  19      721.39      546.94    254.95 o 
  26   4  19       58.38       71.55    140.56 o 
 -23   5  19     1634.13     1765.39    319.01 o 
 -21   5  19      500.89      437.65    249.56 o 
 -19   5  19     3110.64     3527.17    328.71 o 
 -17   5  19      925.28     1043.06    177.51 o 
 -15   5  19      352.17      279.93    139.67 o 
 -13   5  19      126.19      154.61     68.96 o 
 -11   5  19       33.79      147.66     67.49 o 
  -9   5  19     2178.27     2254.88    224.47 o 
  -7   5  19      362.14      331.64     77.22 o 
  -5   5  19    10456.30    11543.10    435.38 o 
  -3   5  19      101.35      127.59     65.27 o 
  -1   5  19     4160.23     4824.36    320.64 o 
   1   5  19       89.66      137.91     96.29 o 
   3   5  19     3614.65     3431.51    259.74 o 
   5   5  19     2268.41     2173.07    229.96 o 
   7   5  19        5.85      162.51     90.26 o 
   9   5  19        0.47      134.64     78.89 o 
  11   5  19     1424.67     1227.66    152.55 o 
  13   5  19     2801.31     2794.90    286.90 o 
  15   5  19       25.28      172.49     88.23 o 
  17   5  19     2844.40     3311.60    333.94 o 
  19   5  19       40.90      124.10     68.63 o 
  21   5  19     4792.55     5483.80    475.33 o 
  23   5  19      222.11      277.86    124.48 o 
  25   5  19      689.47      908.11    264.48 o 
 -22   6  19      229.57      383.46    213.23 o 
 -20   6  19      534.39      575.90    146.46 o 
 -18   6  19     1603.78     1755.87    323.63 o 
 -16   6  19      319.54      541.28    175.95 o 
 -14   6  19       90.25       84.64     95.38 o 
 -12   6  19       24.50       30.13    113.68 o 
 -10   6  19      482.48      439.82    120.17 o 
  -8   6  19      361.35      211.80     84.70 o 
  -6   6  19      429.34      487.71    120.37 o 
  -4   6  19      233.56       94.16     78.58 o 
  -2   6  19      773.61      791.05    156.74 o 
   0   6  19      166.24       65.46     66.48 o 
   2   6  19     2452.16     2386.24    217.27 o 
   4   6  19      426.57      600.68    188.88 o 
   6   6  19     3104.85     3552.98    291.34 o 
   8   6  19      162.68      223.43    123.86 o 
  10   6  19     1694.64     2159.43    275.30 o 
  12   6  19      101.47       45.75     70.74 o 
  14   6  19        9.01      229.90    119.11 o 
  16   6  19     3626.10     4062.81    573.97 o 
  18   6  19     2963.74     2869.23    499.90 o 
  20   6  19      667.70      746.07    275.53 o 
  22   6  19     1024.25      922.16    374.00 o 
 -19   7  19       42.55        0.36    291.61 o 
 -17   7  19        1.82       19.44     80.59 o 
 -15   7  19      625.23      598.08    245.95 o 
 -13   7  19      135.83      293.78    266.68 o 
 -11   7  19     1685.35     2125.82    428.10 o 
  -9   7  19       14.04      208.76    131.42 o 
  -7   7  19     1157.79      978.16    203.12 o 
  -5   7  19      541.96      129.90    137.49 o 
  -3   7  19       26.50       72.41    108.71 o 
  -1   7  19     1333.16     1417.32    284.43 o 
   1   7  19      730.79      521.06    293.16 o 
   3   7  19      348.56      426.69    150.12 o 
   5   7  19      399.05       27.58     98.98 o 
   7   7  19      436.72      378.16    222.68 o 
   9   7  19      290.18      274.54    157.89 o 
  11   7  19      446.01      440.87    224.76 o 
  13   7  19      102.59      557.56    333.53 o 
  -8   8  19       52.32      349.79    256.56 o 
  -6   8  19      576.79      663.80    252.94 o 
  -4   8  19      148.80      206.80    125.09 o 
  -2   8  19      948.26     1314.82    345.17 o 
   0   8  19       41.12      151.61    227.76 o 
   2   8  19     2194.39     2114.26    604.54 o 
   6   8  19     1469.26     1555.97    507.33 o 
   8   8  19       58.27        0.00    305.70 o 
  10   8  19      182.80      244.63    317.63 o 
  12   8  19       11.83      332.80    259.81 o 
 -26   0  20     8032.67    10840.09    969.15 o 
 -24   0  20     1252.55     1867.49    501.91 o 
 -22   0  20     2848.59     3123.40    991.18 o 
 -20   0  20     2103.74     1958.66    610.86 o 
 -18   0  20      237.44       84.96    143.33 o 
 -16   0  20     6738.70     7028.63    717.10 o 
 -14   0  20     5207.27     5685.94    625.14 o 
 -12   0  20    18438.76    19882.66   1588.13 o 
 -10   0  20     1475.27     1756.09    797.50 o 
  -8   0  20     7575.75     7732.71   1566.27 o 
  -6   0  20     4818.07     5184.13   1270.32 o 
  -4   0  20    11827.78    11324.57    919.59 o 
  -2   0  20     1081.21     1107.18    344.42 o 
   0   0  20     7780.94     8315.21    663.01 o 
   2   0  20     8929.04     8048.04    652.75 o 
   4   0  20     5624.33     5401.67    656.57 o 
   6   0  20    10810.90    11937.85   1294.71 o 
   8   0  20        1.29        2.53    149.48 o 
  10   0  20    17923.52    19055.74   1281.34 o 
  12   0  20      463.28      672.98    195.67 o 
  14   0  20    24852.52    21464.51   1957.79 o 
  16   0  20       11.96      148.15    291.25 o 
  18   0  20     4967.57     4690.68    991.54 o 
  20   0  20       36.41      446.63    285.83 o 
  22   0  20      247.88      686.56    406.16 o 
  24   0  20     4450.51     3759.84    971.31 o 
  26   0  20       68.51       72.99    390.98 o 
 -27   1  20       62.34       20.99    122.53 o 
 -25   1  20      177.80      226.05    120.32 o 
 -23   1  20       50.29       86.00    101.16 o 
 -21   1  20      215.69      589.67    155.22 o 
 -19   1  20        0.87       75.18    103.02 o 
 -17   1  20      645.47      562.62    198.30 o 
 -15   1  20     1112.29     1055.95    200.96 o 
 -13   1  20      277.49      277.37    175.04 o 
 -11   1  20     1131.88     1509.49    235.19 o 
  -9   1  20       43.65       39.90    116.25 o 
  -7   1  20     1310.66     1114.36    229.17 o 
  -5   1  20      285.97      366.49    128.00 o 
  -3   1  20      171.75      156.22    114.34 o 
  -1   1  20        0.49       38.48     92.27 o 
   1   1  20       89.31      138.89     94.20 o 
   3   1  20      235.12      617.65    150.68 o 
   5   1  20     1362.76     1211.27    229.85 o 
   7   1  20      401.87      508.85    224.64 o 
   9   1  20      253.29      216.46    119.11 o 
  11   1  20      317.44      260.75    173.61 o 
  13   1  20      815.25      835.35    184.71 o 
  15   1  20      510.70      363.14    227.83 o 
  17   1  20     1655.35     1077.36    450.42 o 
  19   1  20     1206.06      891.37    367.85 o 
  21   1  20      741.03      409.38    303.51 o 
  23   1  20      882.38      817.47    513.30 o 
  25   1  20        0.98       29.64    160.59 o 
 -28   2  20     4297.35     5608.50   1011.42 o 
 -26   2  20     3031.73     3731.28    467.86 o 
 -24   2  20      936.63     1066.75    212.00 o 
 -22   2  20       11.33      239.32    121.88 o 
 -20   2  20     1831.87     1771.65    260.81 o 
 -18   2  20      486.52      879.93    186.55 o 
 -16   2  20     5510.08     5931.14    460.46 o 
 -14   2  20     1351.31     1404.69    225.86 o 
 -12   2  20     8961.51     9090.52    556.83 o 
 -10   2  20     2012.26     1678.28    252.65 o 
  -8   2  20     9127.07     8127.13    711.88 o 
  -6   2  20     7218.91     6713.04    505.60 o 
  -4   2  20     4910.64     5019.54    372.65 o 
  -2   2  20     8919.91     9002.85    626.66 o 
   0   2  20     2605.79     2753.27    321.90 o 
   2   2  20     8194.94     8339.72    622.75 o 
   4   2  20     1203.87      891.27    176.03 o 
   6   2  20    10263.85    10510.35    574.28 o 
   8   2  20      774.75      832.15    196.06 o 
  10   2  20     4859.43     5225.25    393.92 o 
  12   2  20       27.12       44.95     82.31 o 
  14   2  20     7452.56     7626.60    846.71 o 
  16   2  20      118.42      198.73    115.32 o 
  18   2  20     3103.48     3297.21    718.18 o 
  20   2  20      586.21      347.99    388.27 o 
  22   2  20     2331.78     1380.50    435.67 o 
  24   2  20     1303.19      946.94    622.06 o 
  26   2  20      763.18      321.24    354.85 o 
 -27   3  20       19.54        2.17    147.13 o 
 -25   3  20      287.73      282.01    173.45 o 
 -23   3  20       77.56      136.09     87.27 o 
 -21   3  20      379.76      298.83    130.86 o 
 -19   3  20      834.68     1042.15    219.20 o 
 -17   3  20      242.21      207.03    166.74 o 
 -15   3  20     2801.04     3525.48    342.47 o 
 -13   3  20      672.92      537.80    131.31 o 
 -11   3  20     1358.34     1464.59    187.42 o 
  -9   3  20     1938.59     1799.11    230.60 o 
  -7   3  20      272.93      128.06     74.63 o 
  -5   3  20     2163.45     1966.24    231.76 o 
  -3   3  20       65.22       96.50     69.84 o 
  -1   3  20     3916.49     3722.47    279.28 o 
   1   3  20      735.61      571.31    142.19 o 
   3   3  20     1637.82     1401.15    239.63 o 
   5   3  20      815.50      879.87    141.93 o 
   7   3  20     2316.09     2011.64    241.09 o 
   9   3  20     2700.59     2543.58    238.77 o 
  11   3  20      752.78      531.58    126.08 o 
  13   3  20     3115.18     2792.59    335.50 o 
  15   3  20      910.46      899.95    258.70 o 
  17   3  20     3365.21     3501.41    661.55 o 
  19   3  20      296.50      114.19    113.50 o 
  21   3  20      501.83      239.30    241.74 o 
  23   3  20       53.26       44.93    145.56 o 
  25   3  20       87.95        0.36    224.76 o 
 -28   4  20     1072.19      517.81    320.16 o 
 -26   4  20      148.34       88.63    132.73 o 
 -24   4  20     1209.47     1151.44    302.04 o 
 -22   4  20     1483.72     1596.95    244.33 o 
 -20   4  20     1774.28     2229.40    275.95 o 
 -18   4  20     1012.00      931.28    177.57 o 
 -16   4  20     1383.62     1572.03    285.09 o 
 -14   4  20      916.09      644.02    137.18 o 
 -12   4  20     1630.00     1578.23    208.85 o 
 -10   4  20      729.86      672.18    127.96 o 
  -8   4  20      538.18      362.99     80.29 o 
  -6   4  20     5656.36     5900.73    347.62 o 
  -4   4  20     1117.86     1273.65    159.70 o 
  -2   4  20     8012.58     8345.89    408.22 o 
   0   4  20     2558.92     2868.03    242.20 o 
   2   4  20     9967.71    10785.95    518.38 o 
   4   4  20     9633.19    10049.74    507.72 o 
   6   4  20     3064.79     2860.79    260.38 o 
   8   4  20      473.39      213.19     81.55 o 
  10   4  20      890.63      770.90    127.40 o 
  12   4  20     1255.73     1325.35    169.15 o 
  14   4  20     2008.96     2159.55    299.27 o 
  16   4  20     2459.79     2753.86    341.07 o 
  18   4  20     2439.39     2832.11    317.01 o 
  20   4  20     3441.92     3571.27    551.92 o 
  22   4  20      637.53      311.41    237.39 o 
  24   4  20     2537.94     3538.33    818.82 o 
 -21   5  20      456.61      471.92    176.40 o 
 -19   5  20       49.64      195.37    178.06 o 
 -17   5  20      135.11      190.48    103.41 o 
 -15   5  20     4173.17     3883.61    394.51 o 
 -13   5  20      170.01      228.96     82.83 o 
 -11   5  20     1322.80     1329.30    163.80 o 
  -9   5  20       65.45      100.64     70.74 o 
  -7   5  20     1028.67     1034.87    145.53 o 
  -5   5  20       52.41       62.15     65.94 o 
  -3   5  20      111.54      172.15     89.03 o 
  -1   5  20        4.55       52.31     64.24 o 
   1   5  20       35.38      142.80     69.54 o 
   3   5  20       92.66      120.74     71.51 o 
   5   5  20     1475.01     1241.60    167.61 o 
   7   5  20      277.05      242.74    115.65 o 
   9   5  20     1359.41     1358.53    180.52 o 
  11   5  20      119.09       64.23     71.67 o 
  13   5  20      455.69      274.25    149.18 o 
  15   5  20     1672.59     1405.95    226.22 o 
  17   5  20     3148.85     3035.15    336.41 o 
  19   5  20       54.37       87.41     82.60 o 
  21   5  20      853.36      610.24    186.62 o 
  23   5  20       21.05       74.59    116.92 o 
  25   5  20       97.82        0.72    248.61 o 
 -20   6  20     1164.79      981.77    567.68 o 
 -18   6  20      468.53      168.23    132.06 o 
 -16   6  20       32.47      210.05    157.35 o 
 -14   6  20        9.51      113.98     87.98 o 
 -12   6  20      146.97      181.86     86.48 o 
 -10   6  20       26.31        0.72     99.09 o 
  -8   6  20      585.00      382.21    182.37 o 
  -6   6  20     3380.15     3628.36    328.87 o 
  -4   6  20        2.54       92.39     81.36 o 
  -2   6  20     5640.91     5961.59    394.08 o 
   0   6  20      818.70      451.86    114.78 o 
   2   6  20     1859.87     2180.39    222.03 o 
   4   6  20     1366.18     1578.39    241.76 o 
   6   6  20        2.54       22.23     87.94 o 
   8   6  20      236.07      251.38     84.56 o 
  10   6  20     1212.84     1380.12    214.94 o 
  12   6  20      409.85      256.82    187.76 o 
  14   6  20       88.24        8.67    125.70 o 
  16   6  20      289.06      296.93    295.22 o 
  18   6  20       46.31      109.34    153.93 o 
  20   6  20     2264.03     3466.79    747.63 o 
 -15   7  20      259.65      145.99    211.39 o 
 -13   7  20       18.60        0.00    252.58 o 
 -11   7  20       75.55      251.50    212.83 o 
  -9   7  20       20.59      702.46    359.18 o 
  -7   7  20      751.15      640.69    235.10 o 
  -5   7  20      288.34      306.89    114.65 o 
  -3   7  20     1586.39     2090.90    346.80 o 
  -1   7  20       65.76      189.36    145.43 o 
   1   7  20     1360.40     1298.65    276.64 o 
   3   7  20        2.85        0.00    106.84 o 
   5   7  20     1862.54     2119.51    344.00 o 
   7   7  20       75.86      526.36    249.49 o 
   9   7  20      296.71      347.98    271.01 o 
  11   7  20        7.94      735.71    366.77 o 
  -6   8  20       74.98        0.36    419.53 o 
  -4   8  20       34.53      410.11    193.44 o 
  -2   8  20      314.59      156.46    199.83 o 
   0   8  20        3.31        0.00    121.41 o 
 -25   1  21      119.40      524.03    244.94 o 
 -23   1  21     1859.24     2360.60    329.75 o 
 -21   1  21       91.43      315.94    140.15 o 
 -19   1  21      747.17      331.63    191.88 o 
 -17   1  21     1156.27     1745.92    259.75 o 
 -15   1  21      992.28     1045.07    208.58 o 
 -13   1  21    20801.21    20539.86    879.02 o 
 -11   1  21      232.68       35.35     87.49 o 
  -9   1  21    14523.78    15250.25    739.51 o 
  -7   1  21       50.44      105.17     83.66 o 
  -5   1  21    12759.09    13089.67    644.87 o 
  -3   1  21      467.82      622.83    150.33 o 
  -1   1  21    13066.47    13572.25    685.40 o 
   1   1  21      202.68      151.70    131.08 o 
   3   1  21     3447.98     3126.39    323.46 o 
   5   1  21     6605.09     6306.43    533.66 o 
   7   1  21     3170.49     3126.80    437.26 o 
   9   1  21    11863.39    11946.23    639.86 o 
  11   1  21      467.76      581.62    127.86 o 
  13   1  21    17747.38    18827.39    865.12 o 
  15   1  21      507.42      335.15    202.32 o 
  17   1  21    12624.18    16111.35   1118.86 o 
  19   1  21      202.24       29.78    133.58 o 
  21   1  21     6044.58     5389.28   1020.63 o 
  23   1  21       54.16      160.32    195.45 o 
 -26   2  21      567.83      720.65    277.44 o 
 -24   2  21      541.95      461.78    165.80 o 
 -22   2  21       75.19      104.53    102.71 o 
 -20   2  21       70.08       56.86    137.75 o 
 -18   2  21      570.75      379.22    131.05 o 
 -16   2  21     1741.97     1652.40    241.41 o 
 -14   2  21       36.55       68.93     96.53 o 
 -12   2  21     3000.86     3338.60    412.03 o 
 -10   2  21       10.01      218.79    214.67 o 
  -8   2  21     1536.24     1585.77    285.29 o 
  -6   2  21      278.77      328.09    153.18 o 
  -4   2  21       13.41       25.92     80.67 o 
  -2   2  21      237.60      201.43    119.56 o 
   0   2  21       25.64       79.35    101.71 o 
   2   2  21      220.79      327.41    121.21 o 
   4   2  21        7.50       66.54     84.51 o 
   6   2  21     2014.11     1910.00    260.64 o 
   8   2  21     1050.31      854.60    239.19 o 
  10   2  21     2127.95     2324.36    337.23 o 
  12   2  21     2877.24     3434.23    450.85 o 
  14   2  21      772.51     1058.79    282.74 o 
  16   2  21     2848.44     3113.64    433.12 o 
  18   2  21      135.11      142.29    185.44 o 
  20   2  21      909.42      548.75    356.29 o 
  22   2  21       58.82      124.57    173.36 o 
  24   2  21       57.37       11.56    216.45 o 
 -25   3  21      243.73      116.66    144.26 o 
 -23   3  21     2824.75     2965.99    349.89 o 
 -21   3  21      228.72      246.15    187.50 o 
 -19   3  21     2461.10     3405.17    374.92 o 
 -17   3  21     1985.18     2459.37    355.03 o 
 -15   3  21       92.82       62.33     89.43 o 
 -13   3  21     4686.84     5510.54    445.78 o 
 -11   3  21       11.91      138.79     97.82 o 
  -9   3  21     2564.05     2601.69    274.16 o 
  -7   3  21      480.45      378.29    142.23 o 
  -5   3  21     3561.11     3317.73    313.88 o 
  -3   3  21     3731.87     3501.48    324.97 o 
  -1   3  21     6720.73     6435.81    415.33 o 
   1   3  21     1165.04      599.52    187.54 o 
   3   3  21     5919.16     6156.45    415.99 o 
   5   3  21     3539.10     3550.75    349.35 o 
   7   3  21     3493.62     3507.84    308.40 o 
   9   3  21     4303.95     4383.49    356.11 o 
  11   3  21      744.31      816.25    155.49 o 
  13   3  21     3076.58     3182.75    296.56 o 
  15   3  21       15.42       42.04     82.08 o 
  17   3  21     9230.69     8892.77    726.18 o 
  19   3  21       24.99       83.83    117.00 o 
  21   3  21     5761.77     7334.96    757.02 o 
  23   3  21       23.27        7.95    196.57 o 
 -26   4  21     1322.49      997.69    516.01 o 
 -24   4  21      328.43      316.07    170.94 o 
 -22   4  21       26.45        0.00    127.25 o 
 -20   4  21       50.74      147.40    102.21 o 
 -18   4  21      121.65       63.56     96.24 o 
 -16   4  21     2200.58     1977.88    231.41 o 
 -14   4  21      639.52      451.46    121.83 o 
 -12   4  21     1947.29     2167.56    270.88 o 
 -10   4  21      328.00      482.71    101.66 o 
  -8   4  21     3146.33     3181.73    275.49 o 
  -6   4  21     1239.88     1120.60    202.15 o 
  -4   4  21     2455.77     2796.55    293.87 o 
  -2   4  21     2020.55     2382.92    213.61 o 
   0   4  21       40.09       74.60     83.26 o 
   2   4  21       64.18      183.17    105.28 o 
   4   4  21       79.47       63.36     78.40 o 
   6   4  21      593.89      649.24    135.35 o 
   8   4  21     1134.03     1109.17    182.09 o 
  10   4  21     1990.84     2318.22    234.85 o 
  12   4  21     1133.79      917.20    159.42 o 
  14   4  21     2996.02     3012.46    303.87 o 
  16   4  21     2874.49     3225.87    361.27 o 
  18   4  21      137.02      132.76    122.88 o 
  20   4  21      512.24      846.67    211.28 o 
  22   4  21       48.57      119.73    151.41 o 
 -19   5  21      476.74      434.57    202.90 o 
 -17   5  21      429.21      467.95    143.85 o 
 -15   5  21      108.41      278.73    180.15 o 
 -13   5  21     1679.23     2063.77    291.48 o 
 -11   5  21     3545.63     3815.04    321.51 o 
  -9   5  21       66.03      130.95     99.14 o 
  -7   5  21       71.43      208.55     95.38 o 
  -5   5  21      469.85      414.15    113.87 o 
  -3   5  21     3122.13     3172.16    268.63 o 
  -1   5  21     2095.41     2551.96    236.55 o 
   1   5  21     1559.90     1554.83    183.87 o 
   3   5  21     3346.68     4132.40    297.80 o 
   5   5  21      987.02      979.48    171.65 o 
   7   5  21     3280.71     3488.26    294.73 o 
   9   5  21       26.06      108.76     74.46 o 
  11   5  21       44.81       72.61     79.42 o 
  13   5  21       74.45      377.88    123.14 o 
  15   5  21        0.59       68.22     80.37 o 
  17   5  21        7.24      260.28    124.04 o 
  19   5  21     3203.29     3262.18    388.44 o 
  21   5  21     1184.04     1288.24    268.06 o 
 -18   6  21      448.28      413.47    205.51 o 
 -16   6  21     3381.47     3179.76    520.55 o 
 -14   6  21     1858.62     1809.55    384.90 o 
 -12   6  21      393.38      221.48    149.25 o 
 -10   6  21       14.76       43.87     89.94 o 
  -8   6  21      397.32      443.76    136.45 o 
  -6   6  21      371.33      347.92    195.41 o 
  -4   6  21     1723.10     2158.67    252.27 o 
  -2   6  21      498.27      353.09    132.72 o 
   0   6  21     1334.11     1455.29    215.34 o 
   2   6  21       14.90       94.30     88.17 o 
   4   6  21     1237.10     1285.27    246.39 o 
   6   6  21      247.29      327.64    246.28 o 
   8   6  21     1074.65     1326.62    223.66 o 
  10   6  21      318.61      578.11    157.65 o 
  12   6  21      398.51      415.70    159.95 o 
  14   6  21        7.72       87.88    116.05 o 
  16   6  21      901.38      885.31    391.34 o 
  18   6  21       70.75        0.00    354.85 o 
 -13   7  21      282.25      492.52    279.32 o 
 -11   7  21      138.44      346.90    256.56 o 
  -9   7  21      174.16      107.32    187.54 o 
  -7   7  21      142.70      148.15    190.07 o 
  -5   7  21      294.28      472.76    182.24 o 
  -3   7  21      311.03      157.96    239.03 o 
  -1   7  21       81.92      192.71    118.33 o 
   1   7  21      770.41      894.43    233.57 o 
   3   7  21      137.03       71.20    108.25 o 
   5   7  21        5.94      122.67    173.02 o 
   7   7  21       54.09        2.17    168.03 o 
   9   7  21      540.91       88.89    107.68 o 
  11   7  21        4.39        5.06    386.64 o 
 -22   0  22      254.44      233.54    173.33 o 
 -20   0  22     2430.07     2666.20    466.69 o 
 -18   0  22      293.06      637.63    255.63 o 
 -16   0  22      596.11      304.49    479.87 o 
 -14   0  22    10921.21     9652.22    977.81 o 
 -12   0  22     1806.79     1386.23    367.13 o 
 -10   0  22     9591.86     9211.84    820.24 o 
  -8   0  22      754.42      531.87    307.15 o 
  -6   0  22    10105.84    10500.21    931.85 o 
  -4   0  22      350.20      209.93    130.47 o 
  -2   0  22    28240.40    30328.02   1431.79 o 
   0   0  22     7097.22     6566.17    719.24 o 
   2   0  22     1891.05     2471.09    529.56 o 
   4   0  22      454.81      486.87    403.09 o 
   6   0  22     4236.92     4364.63    580.52 o 
   8   0  22     6005.08     6575.37    705.09 o 
  10   0  22     4357.00     4307.84    558.79 o 
  12   0  22     9012.98    10128.11    708.58 o 
  14   0  22     4248.96     4367.61    595.07 o 
  16   0  22     8487.01    10375.12    927.06 o 
  18   0  22     7583.70     8500.38   1211.24 o 
  20   0  22     8955.03     9303.66   1294.71 o 
  22   0  22     3007.17     2306.13    906.63 o 
 -23   1  22      362.92      503.63    187.20 o 
 -21   1  22       66.15       64.18    101.25 o 
 -19   1  22       19.44       63.81    101.92 o 
 -17   1  22       93.02      125.96    100.91 o 
 -15   1  22      880.66      629.43    158.89 o 
 -13   1  22        1.15       82.43     98.25 o 
 -11   1  22       43.90       98.23    111.65 o 
  -9   1  22     1433.81     1501.74    286.28 o 
  -7   1  22      574.09      534.63    139.21 o 
  -5   1  22      497.74      557.77    158.14 o 
  -3   1  22      128.74      219.20    123.47 o 
  -1   1  22      891.16     1053.22    243.11 o 
   1   1  22      457.64      518.75    118.80 o 
   3   1  22     1048.44     1269.05    253.53 o 
   5   1  22      935.72      939.26    215.16 o 
   7   1  22        2.12      171.48    120.42 o 
   9   1  22     1127.85     1155.03    232.79 o 
  11   1  22      882.09     1127.63    271.57 o 
  13   1  22     1339.64     1318.89    268.34 o 
  15   1  22      499.72      407.13    153.40 o 
  17   1  22      804.32     1162.21    279.34 o 
  19   1  22      396.32      362.90    339.94 o 
  21   1  22        6.43       18.38    142.71 o 
 -24   2  22     2565.22     2431.01    470.27 o 
 -22   2  22      389.88      719.90    220.53 o 
 -20   2  22     2866.38     3156.33    351.76 o 
 -18   2  22       61.19      197.54    108.17 o 
 -16   2  22      423.63      221.95     97.30 o 
 -14   2  22     7239.63     7555.52    546.04 o 
 -12   2  22     2557.09     2521.17    321.99 o 
 -10   2  22     4892.34     4546.14    471.96 o 
  -8   2  22     2734.29     2518.58    300.43 o 
  -6   2  22     5730.60     5952.32    457.43 o 
  -4   2  22      998.23      766.39    206.19 o 
  -2   2  22     7976.93     7981.54    560.66 o 
   0   2  22      754.92      765.97    248.03 o 
   2   2  22      662.75      485.75    235.28 o 
   4   2  22     1979.06     1714.00    258.75 o 
   6   2  22     3235.76     3235.74    467.84 o 
   8   2  22     6954.12     7019.96    537.49 o 
  10   2  22     2550.95     2284.76    255.17 o 
  12   2  22     7400.68     8193.94    481.19 o 
  14   2  22     1294.93     1543.43    268.97 o 
  16   2  22     6963.71     7110.71    650.89 o 
  18   2  22     1421.16     1813.35    376.69 o 
  20   2  22     6249.52     5629.05   1198.96 o 
  22   2  22     1234.09      713.30    358.82 o 
 -23   3  22      210.95       37.59    117.18 o 
 -21   3  22       25.63      106.46    172.86 o 
 -19   3  22       19.70       76.97     83.56 o 
 -17   3  22      386.33      233.74    133.83 o 
 -15   3  22      278.82       94.63    102.94 o 
 -13   3  22     4365.92     4147.04    389.19 o 
 -11   3  22      555.01      396.84    197.46 o 
  -9   3  22     3343.12     3338.20    380.24 o 
  -7   3  22      835.29      745.88    209.39 o 
  -5   3  22     2150.91     2352.72    255.68 o 
  -3   3  22     4388.37     4616.57    377.94 o 
  -1   3  22      348.89      525.29    138.51 o 
   1   3  22      666.12      428.59    119.89 o 
   3   3  22      250.29      204.40     93.41 o 
   5   3  22      154.05        7.50     86.85 o 
   7   3  22      907.29      683.01    181.10 o 
   9   3  22     2773.17     3019.91    301.11 o 
  11   3  22     2382.41     2926.45    304.80 o 
  13   3  22     1097.77      846.93    181.90 o 
  15   3  22     1300.44     1152.01    213.79 o 
  17   3  22       46.79      149.06    135.04 o 
  19   3  22     2706.42     4100.55    485.02 o 
  21   3  22       31.44        0.00    171.28 o 
 -24   4  22        2.95        0.00    250.42 o 
 -22   4  22      384.14      463.13    208.60 o 
 -20   4  22      766.46     1004.91    297.85 o 
 -18   4  22      305.39      272.46    122.57 o 
 -16   4  22     1210.64     1192.09    213.33 o 
 -14   4  22      974.71     1258.80    189.51 o 
 -12   4  22     2858.39     2866.94    313.78 o 
 -10   4  22       15.33      208.70    104.51 o 
  -8   4  22     1517.12     1903.51    229.88 o 
  -6   4  22       28.95      138.16    114.71 o 
  -4   4  22      242.62      136.81     95.16 o 
  -2   4  22     1814.46     1667.28    214.57 o 
   0   4  22       50.97      125.55     73.72 o 
   2   4  22      586.27      451.08    124.36 o 
   4   4  22      610.86      523.14    148.81 o 
   6   4  22     3326.90     3260.58    279.85 o 
   8   4  22      968.09     1322.83    191.84 o 
  10   4  22     2202.17     2144.14    236.80 o 
  12   4  22      315.12      296.29    161.09 o 
  14   4  22     1355.86      993.39    200.33 o 
  16   4  22     1383.24     1882.76    242.56 o 
  18   4  22      138.47      257.71    131.64 o 
  20   4  22     3340.67     2918.74    548.37 o 
 -17   5  22     1364.67     1915.84    676.81 o 
 -15   5  22     2758.69     3156.64    416.05 o 
 -13   5  22     1539.85     1601.93    255.16 o 
 -11   5  22      233.01      429.54    165.70 o 
  -9   5  22     4229.94     4346.58    369.08 o 
  -7   5  22      241.88      358.53    116.32 o 
  -5   5  22     6235.42     6703.39    452.37 o 
  -3   5  22       23.71       83.68    103.25 o 
  -1   5  22     6172.70     7033.28    464.21 o 
   1   5  22      265.40      269.83    133.86 o 
   3   5  22      378.59      253.59    124.08 o 
   5   5  22      456.64      451.92    155.33 o 
   7   5  22     1900.96     1559.64    191.11 o 
   9   5  22     1792.68     2004.10    226.79 o 
  11   5  22     1646.80     2090.17    232.90 o 
  13   5  22      545.95      471.77    149.51 o 
  15   5  22      416.67      387.21    122.09 o 
  17   5  22      344.40      238.10    104.71 o 
  19   5  22      108.12      189.21    128.57 o 
 -14   6  22      107.28      231.54    239.94 o 
 -12   6  22      474.72      470.34    224.26 o 
 -10   6  22      139.90      356.44    231.62 o 
  -8   6  22      125.83       12.16    128.26 o 
  -6   6  22      158.39       56.51     89.95 o 
  -4   6  22      401.75      330.49     93.99 o 
  -2   6  22       12.71        1.17    100.50 o 
   0   6  22      534.55      456.34    169.26 o 
   2   6  22      187.43      159.12    107.58 o 
   4   6  22      887.50      889.03    210.60 o 
   6   6  22     1918.96     1837.14    258.85 o 
   8   6  22      186.19      467.37    156.35 o 
  10   6  22      269.64        3.61    300.64 o 
  12   6  22      268.35       36.23    117.99 o 
  14   6  22      107.71        4.34    229.82 o 
  16   6  22      237.60      626.94    360.27 o 
  -7   7  22      288.04      419.53    288.36 o 
  -5   7  22     1416.45     2506.68    648.26 o 
  -3   7  22      563.72      624.81    247.23 o 
  -1   7  22     3613.82     3776.75    561.43 o 
   1   7  22       10.07        0.36    114.81 o 
   3   7  22     1865.99     1888.41    575.63 o 
   5   7  22        0.15        0.00    152.85 o 
 -21   1  23     2124.41     2203.27    486.56 o 
 -19   1  23      275.15      303.50    146.57 o 
 -17   1  23     1071.77      958.59    202.55 o 
 -15   1  23      838.17      829.98    266.47 o 
 -13   1  23     1717.49     1676.50    282.19 o 
 -11   1  23     2026.50     1905.73    307.46 o 
  -9   1  23      498.86      458.31    163.43 o 
  -7   1  23     1505.00     1525.85    238.80 o 
  -5   1  23     1579.49     1411.39    270.88 o 
  -3   1  23     8481.63     8539.75    589.99 o 
  -1   1  23     7701.79     7738.60    536.79 o 
   1   1  23      118.92      240.05    113.14 o 
   3   1  23       19.57      145.18    125.73 o 
   5   1  23      532.22      643.86    244.40 o 
   7   1  23     1622.45     1549.53    304.99 o 
   9   1  23     2621.71     2688.32    337.03 o 
  11   1  23     6075.80     7059.58    495.64 o 
  13   1  23     2946.27     3279.16    357.70 o 
  15   1  23     2406.16     2974.67    525.06 o 
  17   1  23     5764.37     7660.84    640.17 o 
  19   1  23     1896.09     1225.79    438.52 o 
 -22   2  23      468.16      440.48    305.34 o 
 -20   2  23       51.05        0.00    193.19 o 
 -18   2  23        0.19       46.90    124.42 o 
 -16   2  23      190.78       78.71    103.93 o 
 -14   2  23      891.91      834.17    218.50 o 
 -12   2  23      571.47      235.60    175.19 o 
 -10   2  23     3735.68     3517.54    361.23 o 
  -8   2  23      661.96      765.83    228.25 o 
  -6   2  23     1355.79     1030.09    255.77 o 
  -4   2  23     2253.75     2425.21    284.87 o 
  -2   2  23     1226.69     1561.96    258.40 o 
   0   2  23     2845.11     2280.97    311.02 o 
   2   2  23       11.50       43.09    102.80 o 
   4   2  23       20.72        5.54    106.68 o 
   6   2  23        7.99       12.66     93.15 o 
   8   2  23     3115.28     3147.66    390.81 o 
  10   2  23     1916.51     2127.80    242.90 o 
  12   2  23     2233.49     2403.45    295.81 o 
  14   2  23       25.68       19.78    119.53 o 
  16   2  23     1063.32     1665.97    314.61 o 
  18   2  23      930.09      856.52    257.71 o 
 -21   3  23     1316.74     1689.86    411.00 o 
 -19   3  23       44.67       92.37    217.46 o 
 -17   3  23     2587.00     3463.67    381.08 o 
 -15   3  23      161.55      106.54    111.98 o 
 -13   3  23     2559.79     2699.28    337.93 o 
 -11   3  23      234.91      235.25    133.89 o 
  -9   3  23     1329.37     1391.39    350.50 o 
  -7   3  23      337.15      280.41    141.43 o 
  -5   3  23      885.27      984.48    201.23 o 
  -3   3  23     2418.02     2202.06    295.41 o 
  -1   3  23     1684.44     1794.40    436.86 o 
   1   3  23      295.27      220.83    111.63 o 
   3   3  23       49.29       84.55     97.90 o 
   5   3  23     2007.54     1784.88    279.02 o 
   7   3  23      708.49      562.60    159.63 o 
   9   3  23     2460.09     2182.17    260.77 o 
  11   3  23      408.45      261.41     86.30 o 
  13   3  23      825.48      636.45    175.50 o 
  15   3  23      205.25      314.33    156.04 o 
  17   3  23     1148.28     1062.64    216.88 o 
  19   3  23     1393.77     1281.40    403.02 o 
 -22   4  23       33.22      234.52    196.21 o 
 -20   4  23     1807.49      878.01    530.64 o 
 -18   4  23       29.40       96.47    179.08 o 
 -16   4  23      602.44      644.41    207.97 o 
 -14   4  23     1985.81     1829.95    273.20 o 
 -12   4  23     1232.36     1208.69    184.51 o 
 -10   4  23     4625.46     5083.06    388.25 o 
  -8   4  23      614.38      621.85    172.28 o 
  -6   4  23     4164.68     4214.67    436.67 o 
  -4   4  23     1686.49     1603.02    282.71 o 
  -2   4  23     5670.56     6032.97    428.82 o 
   0   4  23     2457.67     2233.99    274.86 o 
   2   4  23      677.61      450.11    129.22 o 
   4   4  23        6.38       35.24     95.69 o 
   6   4  23     1293.89      876.66    155.97 o 
   8   4  23      328.73      222.85    110.03 o 
  10   4  23     2515.60     2322.99    245.72 o 
  12   4  23     1695.33     1772.35    274.45 o 
  14   4  23     1274.71     1536.46    226.42 o 
  16   4  23     1571.55     1145.06    204.07 o 
  18   4  23     3392.46     3379.06   1040.32 o 
 -13   5  23     1811.81     2527.27    714.93 o 
 -11   5  23      359.34      449.55    182.47 o 
  -9   5  23     1435.30     1388.08    240.24 o 
  -7   5  23      570.87      720.05    156.41 o 
  -5   5  23       25.73       68.29     76.95 o 
  -3   5  23        5.43      117.52    116.00 o 
  -1   5  23      129.47      338.41    125.71 o 
   1   5  23      907.55     1030.82    189.26 o 
   3   5  23      790.90      607.23    132.15 o 
   5   5  23     1043.92     1345.22    208.91 o 
   7   5  23       51.77      140.55     73.33 o 
   9   5  23     4104.50     4308.84    332.88 o 
  11   5  23      162.34       55.28     91.84 o 
  13   5  23     4941.24     5039.35    416.91 o 
  15   5  23      211.61       83.35     95.77 o 
  17   5  23      421.25      394.55    224.26 o 
 -12   6  23     1797.38     3154.95    525.43 o 
 -10   6  23     2353.33     2510.44    474.99 o 
  -8   6  23     1001.02     1332.81    335.75 o 
  -6   6  23     2690.64     2912.48    497.95 o 
  -4   6  23      984.95     1031.94    440.67 o 
  -2   6  23     5210.82     5450.87    534.62 o 
   0   6  23      999.42      886.63    202.76 o 
   2   6  23     2898.50     3361.31    371.76 o 
   4   6  23       16.58      148.84     98.41 o 
   6   6  23     4773.91     5423.37    537.45 o 
   8   6  23      949.40      930.93    290.30 o 
  10   6  23     5563.22     5719.08    977.81 o 
  12   6  23       28.32        0.36    184.29 o 
 -18   0  24     2705.25     2703.05    508.97 o 
 -16   0  24      911.03     1136.25    330.08 o 
 -14   0  24       13.17      174.28    233.58 o 
 -12   0  24     1262.46     1328.34    310.09 o 
 -10   0  24      938.64      939.04    230.13 o 
  -8   0  24     1104.34     1267.84    369.86 o 
  -6   0  24      259.91      280.90    179.66 o 
  -4   0  24     5073.82     4550.66    581.94 o 
  -2   0  24     9409.07    10135.40    899.86 o 
   0   0  24      302.58      260.31    134.25 o 
   2   0  24     1548.37     2289.07    442.71 o 
   4   0  24      686.97      513.63    352.50 o 
   6   0  24      199.31      112.75    150.86 o 
   8   0  24     2007.12     1971.33    395.86 o 
  10   0  24      662.30      988.20    339.41 o 
  12   0  24      318.21      556.65    193.10 o 
  14   0  24      454.00      704.35    275.71 o 
  16   0  24      300.79      266.74    189.50 o 
 -19   1  24      485.09      881.69    426.39 o 
 -17   1  24      188.87      204.09    112.24 o 
 -15   1  24      581.22      354.76    261.25 o 
 -13   1  24       12.41      112.99    106.04 o 
 -11   1  24      351.69      547.30    197.45 o 
  -9   1  24      362.53      413.06    108.24 o 
  -7   1  24      681.86      509.60    143.41 o 
  -5   1  24     1679.08     2080.66    318.36 o 
  -3   1  24      348.54      422.90    180.36 o 
  -1   1  24     1592.34     1651.18    264.80 o 
   1   1  24       27.91       91.86    115.14 o 
   3   1  24       17.43      151.15    101.83 o 
   5   1  24       59.66      147.10    122.71 o 
   7   1  24        0.45       97.20     93.73 o 
   9   1  24      196.25       83.05    105.42 o 
  11   1  24        1.22       52.10     98.27 o 
  13   1  24        4.25       38.92    127.44 o 
  15   1  24      803.18      867.49    205.37 o 
  17   1  24      616.29      743.66    394.59 o 
 -18   2  24     1092.25     1838.23    805.09 o 
 -16   2  24       29.82       51.49     94.89 o 
 -14   2  24     1163.67     1098.43    327.35 o 
 -12   2  24      303.89      246.75    110.33 o 
 -10   2  24      131.63      153.90    116.40 o 
  -8   2  24      587.96      472.29    159.78 o 
  -6   2  24      462.34      237.86    106.61 o 
  -4   2  24      634.16      341.85    150.91 o 
  -2   2  24     1268.57     1445.89    253.28 o 
   0   2  24      817.49      612.80    154.04 o 
   2   2  24      911.40      807.25    254.99 o 
   4   2  24       26.43      120.02    109.30 o 
   6   2  24       90.48      343.10    126.37 o 
   8   2  24      540.08      233.82    128.20 o 
  10   2  24      691.35      594.17    230.93 o 
  12   2  24     2272.40     2702.27    350.35 o 
  14   2  24      174.85      205.27    120.15 o 
  16   2  24     1592.58     1403.69    499.48 o 
 -19   3  24      937.02      645.73    436.87 o 
 -17   3  24      278.29      290.13    204.70 o 
 -15   3  24      636.13      403.76    286.29 o 
 -13   3  24     2302.06     2864.63    429.19 o 
 -11   3  24     4925.24     5382.44    489.62 o 
  -9   3  24     1058.35     1218.46    238.19 o 
  -7   3  24     3666.64     3868.77    395.79 o 
  -5   3  24     1796.47     2271.27    308.03 o 
  -3   3  24      894.98      695.92    170.85 o 
  -1   3  24     5801.66     6452.49    529.77 o 
   1   3  24        6.85        1.45    105.53 o 
   3   3  24     1629.40     1687.32    267.58 o 
   5   3  24       92.83      104.02    111.49 o 
   7   3  24       10.81      153.73     91.22 o 
   9   3  24     4049.47     4611.32    391.40 o 
  11   3  24      536.69      692.98    198.84 o 
  13   3  24      837.94      671.19    141.52 o 
  15   3  24     2249.18     2952.08    368.24 o 
 -18   4  24      537.67      155.17    182.30 o 
 -16   4  24        3.79        0.72    153.45 o 
 -14   4  24      225.40      163.64    146.58 o 
 -12   4  24       39.53       57.29     91.43 o 
 -10   4  24     1001.08     1153.27    215.42 o 
  -8   4  24     1027.30     1208.83    214.50 o 
  -6   4  24        2.30       98.73     84.20 o 
  -4   4  24      135.49      132.30     92.51 o 
  -2   4  24       39.16      142.33    107.29 o 
   0   4  24      227.63      321.56    114.98 o 
   2   4  24      354.90      306.31    168.67 o 
   4   4  24      481.29      367.17    112.30 o 
   6   4  24       22.75       87.33     65.69 o 
   8   4  24      558.20      862.48    180.59 o 
  10   4  24      265.49      313.81    118.08 o 
  12   4  24      705.16      435.08    190.06 o 
  14   4  24      459.85      252.18    118.04 o 
 -11   5  24     1135.86     1211.89    385.92 o 
  -9   5  24     4126.80     5359.53    801.88 o 
  -7   5  24      956.39      770.21    235.11 o 
  -5   5  24     2469.95     2347.20    315.47 o 
  -3   5  24     3020.89     3258.80    334.78 o 
  -1   5  24     4591.88     4964.82    394.71 o 
   1   5  24     2267.92     2074.55    254.98 o 
   3   5  24      833.52      972.92    160.62 o 
   5   5  24     2914.19     3177.19    321.55 o 
   7   5  24      172.31      122.77     79.66 o 
   9   5  24     3667.07     3850.31    325.29 o 
  11   5  24       41.79      193.33    130.10 o 
  13   5  24     1143.21     1752.54    593.70 o 
  -8   6  24      719.92      703.91    350.51 o 
  -6   6  24       35.28       33.41    138.51 o 
  -4   6  24      136.60      112.86    153.21 o 
  -2   6  24       47.65      155.15    119.91 o 
   0   6  24      191.86      276.29    170.80 o 
   2   6  24      772.38      384.30    378.69 o 
   4   6  24      124.88        1.08    148.27 o 
   6   6  24       64.97       63.60    172.73 o 
 -15   1  25      485.23      379.22    352.50 o 
 -13   1  25     1040.85      895.81    212.71 o 
 -11   1  25       58.43       83.66    107.89 o 
  -9   1  25     1809.70     2200.82    303.11 o 
  -7   1  25      327.09      148.84    110.51 o 
  -5   1  25      532.84      705.88    202.99 o 
  -3   1  25        8.00       75.94     88.10 o 
  -1   1  25     2032.37     2129.29    308.20 o 
   1   1  25     1431.29     1046.48    224.17 o 
   3   1  25      398.38      308.62    107.59 o 
   5   1  25     2547.25     2864.62    360.59 o 
   7   1  25       36.28      167.22    124.99 o 
   9   1  25      520.30      814.55    217.91 o 
  11   1  25       23.24       50.93    113.50 o 
  13   1  25      598.31      777.61    204.58 o 
 -16   2  25      265.39      487.82    439.04 o 
 -14   2  25      447.59      381.37    492.52 o 
 -12   2  25      676.85      195.96    145.35 o 
 -10   2  25     2121.20     2138.20    353.66 o 
  -8   2  25      733.33      961.15    244.80 o 
  -6   2  25     1279.53     1242.79    367.93 o 
  -4   2  25       23.86      110.90    107.03 o 
  -2   2  25     1487.92     1596.31    300.37 o 
   0   2  25       51.16       28.77    103.08 o 
   2   2  25     3108.06     3409.89    403.16 o 
   4   2  25      748.28      431.62    213.17 o 
   6   2  25     1364.85     1035.08    244.46 o 
   8   2  25        2.56       42.48    135.60 o 
  10   2  25        8.69        3.66     84.81 o 
  12   2  25      827.02     1039.04    238.94 o 
 -15   3  25       55.16       58.72    154.41 o 
 -13   3  25      238.31      249.78    179.94 o 
 -11   3  25      111.81      227.53    117.62 o 
  -9   3  25      135.63      158.91     99.96 o 
  -7   3  25       67.24      185.74    145.05 o 
  -5   3  25       94.08       51.61     97.61 o 
  -3   3  25       12.35      126.75     90.35 o 
  -1   3  25      474.47      418.95    212.48 o 
   1   3  25      927.45     1093.68    288.67 o 
   3   3  25      314.65      363.36    171.02 o 
   5   3  25      597.92      425.51    207.89 o 
   7   3  25      198.73      193.01     97.22 o 
   9   3  25      126.91      288.36    131.40 o 
  11   3  25      542.44      857.86    202.25 o 
 -14   4  25     1312.05      836.35    313.59 o 
 -12   4  25       50.48        1.08    178.46 o 
 -10   4  25     1853.00     2563.27    472.98 o 
  -8   4  25      752.37     1108.14    222.01 o 
  -6   4  25     1676.03     2146.51    298.26 o 
  -4   4  25     1396.84     1099.62    230.62 o 
  -2   4  25     4633.16     5539.04    647.89 o 
   0   4  25      473.90      196.16    117.83 o 
   2   4  25     2210.97     2825.67    353.39 o 
   4   4  25      538.58      214.59    112.99 o 
   6   4  25     1083.65     1173.97    228.68 o 
   8   4  25      867.41      698.38    162.23 o 
  10   4  25      539.64      512.72    144.60 o 
  12   4  25     1517.81     1091.64    417.36 o 
  -9   5  25       63.86      107.32    173.45 o 
  -7   5  25      180.78      288.36    250.42 o 
  -5   5  25       30.04      228.34    250.88 o 
  -3   5  25      118.25      245.03    126.49 o 
  -1   5  25        9.73      172.29    120.64 o 
   1   5  25     1528.89     1439.03    259.69 o 
   3   5  25      157.54       69.21    101.80 o 
   5   5  25     1453.68     1640.26    325.75 o 
   7   5  25      152.98      251.51    177.59 o 
   9   5  25      201.39        0.00    227.29 o 
 -10   0  26     2338.37     3082.79    759.74 o 
  -8   0  26      212.31        0.72    151.54 o 
  -6   0  26     2846.46     2690.32    493.51 o 
  -4   0  26     1294.51     1745.08   1114.94 o 
  -2   0  26     5294.38     6511.89   1177.10 o 
   0   0  26      939.49     1136.22    330.55 o 
   2   0  26     1032.90     1021.53    311.69 o 
   4   0  26     2967.63     2981.33   1133.73 o 
   6   0  26       25.18       87.28    155.76 o 
   8   0  26     1472.40     2033.25    445.00 o 
 -11   1  26      164.77      939.51    467.22 o 
  -9   1  26        8.92       50.20     96.57 o 
  -7   1  26      183.06       78.82     91.00 o 
  -5   1  26       43.88      230.55    172.48 o 
  -3   1  26      855.53      113.39    165.86 o 
  -1   1  26      138.74      131.54    106.60 o 
   1   1  26     2962.82     3368.86    439.63 o 
   3   1  26       26.65       42.28     91.48 o 
   5   1  26     1076.27     1115.40    233.68 o 
   7   1  26      139.60       58.35     98.30 o 
   9   1  26      144.92        0.00    222.59 o 
 -10   2  26     1527.30      864.12    318.53 o 
  -8   2  26      290.78       63.58    155.45 o 
  -6   2  26      839.36      806.07    328.69 o 
  -4   2  26       34.62      143.98    136.31 o 
  -2   2  26     4401.22     4551.16    456.23 o 
   0   2  26     1833.07     1297.36    260.28 o 
   2   2  26     1407.17     1545.81    295.44 o 
   4   2  26      846.60      983.64    236.48 o 
   6   2  26      149.22      218.86    129.03 o 
   8   2  26      687.85      260.80    412.66 o 
 -11   3  26      900.38     1085.13    558.65 o 
  -9   3  26      211.03      344.31    222.87 o 
  -7   3  26     2242.18     2052.09    450.24 o 
  -5   3  26      676.84      784.20    295.30 o 
  -3   3  26     2838.03     3072.66    403.78 o 
  -1   3  26        7.98       76.16     78.77 o 
   1   3  26     3101.39     3185.52    377.23 o 
   3   3  26      833.12     1014.46    222.06 o 
   5   3  26     1305.37     1008.77    481.50 o 
   7   3  26      130.18       28.76    117.33 o 
   9   3  26     1224.76     1002.38    403.27 o 
 -10   4  26      812.46      493.96    328.11 o 
  -8   4  26      510.53      273.49    307.15 o 
  -6   4  26        9.55       64.43    132.28 o 
  -4   4  26      403.93       80.22    135.03 o 
  -2   4  26       67.78       40.06    130.65 o 
   0   4  26      326.43      299.24    201.32 o 
   2   4  26     1292.90     1245.00    367.92 o 
   4   4  26        8.58      122.01    127.54 o 
   8   4  26       55.41        0.00    341.48 o 
  10   4  26      145.16        0.00    176.70 o 
  -7   5  26     2102.76     1987.06    657.66 o 
  -5   5  26     1553.66     1384.33    493.96 o 
  -3   5  26      726.24      929.03    419.17 o 
  -1   5  26       10.32        0.72    340.75 o 
   1   5  26     4754.96     3180.43    537.31 o 
   3   5  26       33.60        1.81    234.52 o 
                                                 
